# Supplementary material for: Antigen specificity of clonally-enriched CD8+ T cells in multiple sclerosis
Source: bioRxiv. 2024 Oct 17:2024.09.07.611010. Originally published 2024 Sep 7. Preprint. [Version 2] doi: 10.1101/2024.09.07.611010 (PMC11398516; doi:10.1101/2024.09.07.611010)
Supplement: Supplement 3 [file media-3.xlsx]

## Sheet: DGE_CD4_CSFvsPB
	p_val	avg_log2FC	pct.CSF	pct.PB	p_val_adj	cluster	gene
S100A11	0	0.620264	0.781	0.509	0	CSF	S100A11
SH3BGRL3	0	0.515511	0.987	0.922	0	CSF	SH3BGRL3
ITGB1	0	0.506434	0.663	0.389	0	CSF	ITGB1
FTH1	0	0.436511	0.995	0.988	0	CSF	FTH1
CXCR3	0	0.422143	0.374	0.133	0	CSF	CXCR3
CCL5	0	0.415662	0.393	0.194	0	CSF	CCL5
GZMK	0	0.406923	0.271	0.105	0	CSF	GZMK
S100A6	0	0.403991	0.937	0.831	0	CSF	S100A6
AHNAK	0	0.386117	0.61	0.404	0	CSF	AHNAK
GAPDH	0	0.368404	0.966	0.916	0	CSF	GAPDH
INSIG1	0	0.275021	0.253	0.091	0	CSF	INSIG1
AC004687.1	0	0.271145	0.269	0.102	0	CSF	AC004687.1
LDLR	0	0.213528	0.15	0.016	0	CSF	LDLR
EEF1A1	0	-0.22191	1	1	0	CSF	EEF1A1
RPL32	0	-0.226123	1	1	0	CSF	RPL32
RPL34	0	-0.267163	1	1	0	CSF	RPL34
RPS12	0	-0.276193	1	1	0	CSF	RPS12
RPL38	0	-0.295235	0.984	0.99	0	CSF	RPL38
FOSB	0	-0.308966	0.008	0.151	0	CSF	FOSB
RPS27A	0	-0.309312	1	1	0	CSF	RPS27A
RPL15	0	-0.309919	0.998	0.999	0	CSF	RPL15
PPP1R15A	0	-0.318823	0.063	0.233	0	CSF	PPP1R15A
RPL35A	0	-0.325682	1	1	0	CSF	RPL35A
RPL4	0	-0.328097	0.969	0.987	0	CSF	RPL4
RPS11	0	-0.335087	0.892	0.953	0	CSF	RPS11
RPS3A	0	-0.344892	1	1	0	CSF	RPS3A
TPT1	0	-0.357078	1	1	0	CSF	TPT1
CD52	0	-0.365395	0.956	0.987	0	CSF	CD52
RPL9	0	-0.366483	0.999	0.999	0	CSF	RPL9
RPL23A	0	-0.380578	0.998	0.999	0	CSF	RPL23A
MT-CO3	0	-0.399367	0.999	1	0	CSF	MT-CO3
PIK3IP1	0	-0.406218	0.297	0.544	0	CSF	PIK3IP1
RPL31	0	-0.414978	0.948	0.983	0	CSF	RPL31
RPL22	0	-0.420668	0.998	0.999	0	CSF	RPL22
GADD45B	0	-0.42358	0.128	0.334	0	CSF	GADD45B
CD48	0	-0.427754	0.527	0.772	0	CSF	CD48
RPS6	0	-0.431356	1	1	0	CSF	RPS6
RPS8	0	-0.437471	1	1	0	CSF	RPS8
UBA52	0	-0.442212	0.986	0.998	0	CSF	UBA52
RPS29	0	-0.45401	0.999	1	0	CSF	RPS29
RPL10A	0	-0.467075	0.993	0.999	0	CSF	RPL10A
RPLP2	0	-0.475301	0.999	1	0	CSF	RPLP2
TAGLN2	0	-0.479968	0.476	0.655	0	CSF	TAGLN2
RPSA	0	-0.491427	0.996	0.999	0	CSF	RPSA
RPS14	0	-0.501077	1	1	0	CSF	RPS14
RPL37	0	-0.523936	1	1	0	CSF	RPL37
TXNIP	0	-0.55831	0.883	0.961	0	CSF	TXNIP
RPS16	0	-0.616603	0.993	0.999	0	CSF	RPS16
RPL21	0	-0.626881	0.997	1	0	CSF	RPL21
RPL7	0	-0.634038	0.922	0.986	0	CSF	RPL7
RPS2	0	-0.699052	0.99	0.999	0	CSF	RPS2
DUSP1	0	-0.72715	0.139	0.405	0	CSF	DUSP1
RPL37A	0	-0.74991	0.982	0.999	0	CSF	RPL37A
RPS20	0	-0.796728	0.567	0.869	0	CSF	RPS20
RPL13A	0	-0.797505	0.943	0.996	0	CSF	RPL13A
FOS	0	-1.06226	0.037	0.339	0	CSF	FOS
JUN	0	-1.27494	0.156	0.504	0	CSF	JUN
JUNB	0	-1.61428	0.571	0.909	0	CSF	JUNB
FTL	2.92935e-306	0.392666	0.99	0.973	6.44429e-302	CSF	FTL
ATP5F1E	1.15422e-297	0.29908	0.986	0.97	2.53916e-293	CSF	ATP5F1E
SERF2	1.67276e-296	0.289673	0.973	0.946	3.6799e-292	CSF	SERF2
ACTN1	1.24803e-295	-0.26253	0.075	0.24	2.74554e-291	CSF	ACTN1
CCR7	1.71897e-292	-0.42188	0.331	0.519	3.78156e-288	CSF	CCR7
GZMA	1.15719e-284	0.345702	0.323	0.148	2.54571e-280	CSF	GZMA
LEF1	3.78692e-283	-0.346572	0.31	0.507	8.33084e-279	CSF	LEF1
FHIT	1.26062e-280	-0.236123	0.046	0.192	2.77323e-276	CSF	FHIT
ITGA4	2.98981e-276	0.336422	0.502	0.313	6.57729e-272	CSF	ITGA4
DDX5	4.24624e-274	-0.323506	0.739	0.869	9.3413e-270	CSF	DDX5
YME1L1	1.62734e-272	-0.328748	0.218	0.403	3.57999e-268	CSF	YME1L1
HLA-A	1.56052e-269	-0.301074	0.961	0.992	3.43298e-265	CSF	HLA-A
IFITM1	6.74855e-266	-0.333786	0.91	0.96	1.48461e-261	CSF	IFITM1
MT-CO1	2.29243e-258	0.272759	1	1	5.04312e-254	CSF	MT-CO1
EMP3	3.9692e-251	0.318243	0.847	0.764	8.73184e-247	CSF	EMP3
RPL36	3.02914e-249	0.191337	1	1	6.66381e-245	CSF	RPL36
CD7	1.48502e-248	-0.354031	0.424	0.608	3.2669e-244	CSF	CD7
RNF213	2.15754e-248	0.349357	0.631	0.479	4.74637e-244	CSF	RNF213
RPS13	2.34086e-247	-0.207718	1	1	5.14966e-243	CSF	RPS13
CST7	7.06462e-246	0.304015	0.292	0.138	1.55415e-241	CSF	CST7
SQLE	5.36808e-243	0.155917	0.122	0.03	1.18092e-238	CSF	SQLE
ARPC2	4.80607e-242	0.294281	0.833	0.741	1.05729e-237	CSF	ARPC2
TMA7	1.16236e-240	0.270311	0.954	0.93	2.55708e-236	CSF	TMA7
C1orf162	1.70921e-239	-0.258088	0.146	0.315	3.76008e-235	CSF	C1orf162
S100A4	4.0581e-238	0.21902	0.944	0.765	8.92741e-234	CSF	S100A4
CD2	2.46032e-237	0.343204	0.724	0.601	5.41246e-233	CSF	CD2
UBC	3.18534e-234	-0.277411	0.71	0.864	7.00742e-230	CSF	UBC
TOMM7	4.00152e-234	-0.256095	0.93	0.966	8.80295e-230	CSF	TOMM7
AC245014.3	9.94796e-234	-0.230644	0.051	0.182	2.18845e-229	CSF	AC245014.3
CLIC1	1.59066e-231	0.314231	0.684	0.534	3.49929e-227	CSF	CLIC1
SATB1	1.45561e-229	-0.258001	0.168	0.334	3.20219e-225	CSF	SATB1
SELL	1.03099e-226	-0.360385	0.482	0.643	2.26807e-222	CSF	SELL
PAXX	7.55261e-222	0.304411	0.511	0.357	1.6615e-217	CSF	PAXX
RPL36AL	8.13206e-221	0.26796	0.966	0.945	1.78897e-216	CSF	RPL36AL
AC026979.2	1.31127e-218	-0.229137	0.115	0.264	2.88465e-214	CSF	AC026979.2
TCF7	1.0457e-216	-0.320229	0.473	0.637	2.30043e-212	CSF	TCF7
RPL23	5.44443e-216	-0.290379	0.761	0.869	1.19772e-211	CSF	RPL23
TRABD2A	7.25973e-212	-0.239601	0.144	0.297	1.59707e-207	CSF	TRABD2A
RPS25	1.74191e-211	-0.165381	1	1	3.83204e-207	CSF	RPS25
SREBF2	4.90476e-205	0.157342	0.162	0.059	1.079e-200	CSF	SREBF2
NFKBIZ	3.59793e-203	-0.227416	0.11	0.252	7.91509e-199	CSF	NFKBIZ
RPL41	3.05462e-202	0.148821	1	1	6.71985e-198	CSF	RPL41
UQCRB	8.66271e-201	-0.261417	0.774	0.875	1.90571e-196	CSF	UQCRB
HNRNPA2B1	1.07046e-199	-0.253751	0.716	0.85	2.35491e-195	CSF	HNRNPA2B1
TMIGD2	5.90346e-199	-0.153057	0.026	0.128	1.2987e-194	CSF	TMIGD2
TRAC	3.5927e-198	0.315333	0.599	0.463	7.90358e-194	CSF	TRAC
LDHB	8.65154e-198	-0.236851	0.888	0.947	1.90325e-193	CSF	LDHB
HLA-DRA	3.18753e-196	0.401375	0.15	0.053	7.01224e-192	CSF	HLA-DRA
EIF3E	6.82134e-192	-0.258662	0.679	0.812	1.50063e-187	CSF	EIF3E
RPL27A	1.2345e-191	-0.293265	0.881	0.912	2.71577e-187	CSF	RPL27A
HCST	2.6657e-190	0.315631	0.759	0.664	5.86426e-186	CSF	HCST
LGALS1	5.66068e-180	0.260674	0.366	0.219	1.24529e-175	CSF	LGALS1
RPL18	7.06813e-180	-0.149484	1	1	1.55492e-175	CSF	RPL18
CSKMT	1.39874e-174	-0.160874	0.039	0.14	3.07708e-170	CSF	CSKMT
C6orf48	4.25772e-174	-0.219426	0.194	0.339	9.36655e-170	CSF	C6orf48
EPHX2	5.51373e-174	-0.17589	0.071	0.186	1.21297e-169	CSF	EPHX2
IER2	1.50556e-173	-0.467035	0.478	0.606	3.31208e-169	CSF	IER2
ITM2B	2.10631e-173	-0.229457	0.838	0.916	4.63367e-169	CSF	ITM2B
COX6C	4.57314e-173	-0.22709	0.617	0.758	1.00604e-168	CSF	COX6C
DNAJB1	7.02812e-173	-0.243248	0.332	0.49	1.54612e-168	CSF	DNAJB1
PLAC8	1.95634e-170	-0.217703	0.168	0.309	4.30375e-166	CSF	PLAC8
AC087239.1	1.44365e-169	-0.13677	0.026	0.116	3.17589e-165	CSF	AC087239.1
SRRM2	5.13809e-169	0.268524	0.485	0.35	1.13033e-164	CSF	SRRM2
RPL19	3.11801e-168	-0.131179	1	1	6.8593e-164	CSF	RPL19
EEF1B2	2.91608e-167	-0.197521	0.989	0.993	6.41509e-163	CSF	EEF1B2
YPEL3	9.9463e-167	0.255515	0.327	0.201	2.18809e-162	CSF	YPEL3
AIF1	8.57937e-165	-0.163676	0.057	0.164	1.88738e-160	CSF	AIF1
CST3	9.2418e-165	0.363841	0.114	0.038	2.0331e-160	CSF	CST3
NOSIP	5.31286e-163	-0.263924	0.63	0.765	1.16878e-158	CSF	NOSIP
SLAMF1	3.2192e-160	0.193276	0.289	0.165	7.08193e-156	CSF	SLAMF1
FBL	7.19682e-160	-0.213826	0.335	0.487	1.58323e-155	CSF	FBL
SON	3.30299e-158	0.246852	0.764	0.685	7.26625e-154	CSF	SON
FOXP1	1.12896e-156	-0.251922	0.409	0.558	2.4836e-152	CSF	FOXP1
PTGER2	1.18576e-154	0.237517	0.335	0.206	2.60856e-150	CSF	PTGER2
TNFAIP3	8.97382e-154	-0.248955	0.168	0.299	1.97415e-149	CSF	TNFAIP3
LTB	2.95866e-153	-0.273357	0.891	0.939	6.50876e-149	CSF	LTB
RPS5	6.6349e-153	-0.159268	0.998	0.999	1.45961e-148	CSF	RPS5
OAZ1	1.88804e-151	0.235159	0.869	0.805	4.15349e-147	CSF	OAZ1
EGR1	1.65109e-149	-0.28252	0.038	0.128	3.63224e-145	CSF	EGR1
CD99	4.54745e-149	0.232574	0.733	0.62	1.00039e-144	CSF	CD99
NLRC3	9.81055e-148	0.18762	0.285	0.168	2.15822e-143	CSF	NLRC3
TRAT1	1.09068e-147	-0.217413	0.274	0.414	2.39938e-143	CSF	TRAT1
ADTRP	7.02802e-147	-0.14381	0.038	0.127	1.54609e-142	CSF	ADTRP
TSPYL2	1.23933e-146	-0.186721	0.111	0.227	2.7264e-142	CSF	TSPYL2
RPL13	2.94111e-146	-0.121624	1	1	6.47014e-142	CSF	RPL13
NUCB2	1.32767e-145	-0.187389	0.162	0.29	2.92075e-141	CSF	NUCB2
TXK	4.62549e-144	-0.158452	0.081	0.188	1.01756e-139	CSF	TXK
TSC22D3	2.3252e-140	-0.275424	0.53	0.664	5.11522e-136	CSF	TSC22D3
KLRB1	1.2459e-137	0.243084	0.39	0.249	2.74085e-133	CSF	KLRB1
MT-ATP6	2.05844e-136	0.208797	0.993	0.997	4.52836e-132	CSF	MT-ATP6
AC243960.1	2.28758e-135	-0.202611	0.271	0.404	5.03244e-131	CSF	AC243960.1
GIMAP7	4.48312e-135	-0.214942	0.704	0.827	9.86243e-131	CSF	GIMAP7
ZFP36L2	1.66965e-133	0.230993	0.93	0.857	3.67306e-129	CSF	ZFP36L2
OXA1L	2.84466e-132	-0.176285	0.249	0.384	6.25798e-128	CSF	OXA1L
TGFB1	4.55125e-131	0.23927	0.387	0.271	1.00123e-126	CSF	TGFB1
PIM2	3.30698e-130	-0.205317	0.268	0.402	7.27503e-126	CSF	PIM2
AC007952.4	1.88471e-129	-0.170598	0.104	0.211	4.14618e-125	CSF	AC007952.4
MSMO1	4.50253e-129	0.118786	0.133	0.056	9.90512e-125	CSF	MSMO1
MYH9	1.45925e-128	0.25937	0.645	0.548	3.2102e-124	CSF	MYH9
CRIP1	3.53965e-127	0.295881	0.59	0.492	7.78688e-123	CSF	CRIP1
ID2	1.52996e-126	-0.202134	0.128	0.239	3.36576e-122	CSF	ID2
LIME1	3.94901e-126	0.227562	0.513	0.398	8.68742e-122	CSF	LIME1
NR4A2	1.73312e-125	-0.127266	0.033	0.11	3.8127e-121	CSF	NR4A2
COX4I1	3.71486e-125	-0.18621	0.922	0.953	8.17231e-121	CSF	COX4I1
WDR74	3.98461e-125	-0.174387	0.161	0.277	8.76575e-121	CSF	WDR74
CCNH	2.81567e-123	-0.170443	0.147	0.26	6.1942e-119	CSF	CCNH
FDFT1	5.95238e-123	0.226007	0.411	0.298	1.30946e-118	CSF	FDFT1
RPL5	1.56715e-122	-0.143171	0.999	1	3.44757e-118	CSF	RPL5
ANXA2	2.55798e-122	0.177456	0.376	0.25	5.6273e-118	CSF	ANXA2
CYP51A1	8.76574e-122	0.105414	0.104	0.039	1.92838e-117	CSF	CYP51A1
IL6ST	3.76586e-121	-0.178063	0.159	0.272	8.28452e-117	CSF	IL6ST
AL118516.1	8.47275e-121	-0.134949	0.06	0.148	1.86392e-116	CSF	AL118516.1
RIPOR2	3.84005e-119	-0.198871	0.484	0.618	8.44773e-115	CSF	RIPOR2
MAF	2.00438e-118	0.145901	0.188	0.099	4.40944e-114	CSF	MAF
SIT1	1.38936e-117	0.214349	0.439	0.326	3.05645e-113	CSF	SIT1
RPS4X	4.45007e-117	-0.13017	1	1	9.78971e-113	CSF	RPS4X
ATP2B4	1.09205e-116	0.152138	0.236	0.137	2.40239e-112	CSF	ATP2B4
FCMR	2.7904e-116	-0.194392	0.397	0.53	6.13859e-112	CSF	FCMR
KIAA1551	1.43544e-115	0.248754	0.516	0.408	3.15782e-111	CSF	KIAA1551
DBI	1.01433e-114	0.219431	0.493	0.389	2.23143e-110	CSF	DBI
TSHZ2	2.98964e-114	-0.16094	0.09	0.185	6.57692e-110	CSF	TSHZ2
LYAR	4.12632e-114	0.185405	0.303	0.193	9.07749e-110	CSF	LYAR
NDFIP1	2.22364e-113	-0.197391	0.446	0.571	4.89179e-109	CSF	NDFIP1
SNHG8	3.44947e-113	-0.206765	0.59	0.711	7.58848e-109	CSF	SNHG8
CALM1	4.12888e-113	0.184037	0.949	0.921	9.08312e-109	CSF	CALM1
HLA-B	1.64005e-112	-0.169251	0.995	0.999	3.60794e-108	CSF	HLA-B
RACK1	6.60399e-112	-0.131318	0.999	1	1.45281e-107	CSF	RACK1
HLA-DPB1	2.85295e-111	0.406743	0.261	0.163	6.2762e-107	CSF	HLA-DPB1
CSTB	3.03015e-111	0.218283	0.565	0.469	6.66604e-107	CSF	CSTB
HLA-DPA1	3.98429e-110	0.376239	0.253	0.156	8.76503e-106	CSF	HLA-DPA1
EIF3L	1.24164e-109	-0.181836	0.615	0.737	2.73149e-105	CSF	EIF3L
HLA-DRB1	3.5408e-109	0.313943	0.192	0.105	7.7894e-105	CSF	HLA-DRB1
RPS23	1.04877e-108	-0.118583	1	1	2.30719e-104	CSF	RPS23
RPL27	4.3358e-108	-0.156544	0.986	0.988	9.53833e-104	CSF	RPL27
NDUFA12	8.4278e-108	-0.163838	0.334	0.458	1.85403e-103	CSF	NDUFA12
PFN1	2.13549e-107	0.163769	0.993	0.984	4.69786e-103	CSF	PFN1
RBM3	3.23623e-107	-0.177831	0.546	0.673	7.11938e-103	CSF	RBM3
EIF4A2	1.59398e-106	-0.181367	0.517	0.643	3.50659e-102	CSF	EIF4A2
ILF3-DT	1.91147e-106	-0.168674	0.171	0.277	4.20504e-102	CSF	ILF3-DT
CCND3	1.34536e-105	-0.181776	0.526	0.653	2.95967e-101	CSF	CCND3
DAZAP2	1.67781e-104	-0.174003	0.657	0.772	3.69101e-100	CSF	DAZAP2
SYNE2	8.12646e-104	0.218697	0.481	0.367	1.78774e-99	CSF	SYNE2
H3F3B	1.45819e-103	0.184467	0.953	0.918	3.20787e-99	CSF	H3F3B
MGAT4A	2.82476e-102	-0.163595	0.29	0.411	6.21419e-98	CSF	MGAT4A
RPS18	2.19796e-101	0.137608	1	1	4.83529e-97	CSF	RPS18
DYNLT1	1.55527e-100	0.140819	0.241	0.149	3.42145e-96	CSF	DYNLT1
MYO1F	5.21948e-98	0.139168	0.25	0.155	1.14823e-93	CSF	MYO1F
PREX1	1.06421e-96	0.112998	0.174	0.095	2.34115e-92	CSF	PREX1
GNAI2	1.5248e-96	0.188087	0.364	0.264	3.35442e-92	CSF	GNAI2
C12orf75	1.75925e-96	0.162747	0.27	0.174	3.87017e-92	CSF	C12orf75
MTRNR2L12	1.95417e-96	0.296642	0.524	0.414	4.29897e-92	CSF	MTRNR2L12
LY9	5.87415e-96	-0.139658	0.176	0.28	1.29225e-91	CSF	LY9
PI16	6.37663e-96	-0.108769	0.038	0.105	1.40279e-91	CSF	PI16
UBB	8.28856e-96	-0.172303	0.534	0.656	1.8234e-91	CSF	UBB
SKP1	1.95805e-95	-0.157174	0.616	0.739	4.30752e-91	CSF	SKP1
HNRNPA0	1.06645e-94	-0.156933	0.453	0.575	2.34609e-90	CSF	HNRNPA0
SH3YL1	3.07431e-94	-0.158891	0.158	0.255	6.76318e-90	CSF	SH3YL1
FXYD5	3.81985e-94	0.174255	0.953	0.931	8.40328e-90	CSF	FXYD5
H2AFX	5.72666e-94	-0.108818	0.05	0.121	1.25981e-89	CSF	H2AFX
UQCR11	1.55042e-93	0.190924	0.709	0.648	3.41077e-89	CSF	UQCR11
MT-CYB	2.02629e-93	-0.140399	0.998	0.999	4.45763e-89	CSF	MT-CYB
PLEC	9.23411e-93	0.159182	0.268	0.175	2.03141e-88	CSF	PLEC
FYB1	1.70059e-92	-0.196151	0.749	0.83	3.74114e-88	CSF	FYB1
BLOC1S1	3.73166e-92	0.147841	0.253	0.163	8.20927e-88	CSF	BLOC1S1
RIN3	3.76195e-91	-0.120724	0.093	0.177	8.27591e-87	CSF	RIN3
URI1	1.74439e-90	0.115532	0.146	0.077	3.83748e-86	CSF	URI1
NFKBIA	3.94091e-90	-0.258976	0.307	0.408	8.66962e-86	CSF	NFKBIA
PRELID1	4.33044e-90	0.183055	0.469	0.374	9.52654e-86	CSF	PRELID1
Z93241.1	2.22816e-89	-0.120724	0.056	0.126	4.90172e-85	CSF	Z93241.1
PTP4A2	3.39177e-88	0.210628	0.374	0.283	7.46156e-84	CSF	PTP4A2
CALHM2	1.4121e-87	0.102785	0.155	0.084	3.10648e-83	CSF	CALHM2
SAMD3	1.97309e-87	0.137254	0.222	0.138	4.34061e-83	CSF	SAMD3
IDI1	1.33833e-86	0.132661	0.222	0.138	2.94419e-82	CSF	IDI1
FLNA	1.76203e-86	0.180805	0.482	0.381	3.87629e-82	CSF	FLNA
CDC42EP3	3.42381e-86	0.151492	0.298	0.205	7.53204e-82	CSF	CDC42EP3
CD55	1.38677e-85	-0.136601	0.148	0.24	3.05075e-81	CSF	CD55
UBXN11	2.06274e-85	0.161807	0.208	0.129	4.53781e-81	CSF	UBXN11
KTN1	2.14095e-85	0.183465	0.48	0.385	4.70989e-81	CSF	KTN1
CAST	3.82505e-85	0.177482	0.428	0.329	8.41474e-81	CSF	CAST
STMN1	7.2836e-85	-0.126455	0.087	0.165	1.60232e-80	CSF	STMN1
CCNI	9.0844e-83	0.163288	0.906	0.883	1.99848e-78	CSF	CCNI
SET	1.14489e-82	0.207179	0.465	0.38	2.51864e-78	CSF	SET
PPDPF	3.84694e-82	0.175548	0.861	0.836	8.46288e-78	CSF	PPDPF
ANXA1	6.19527e-82	-0.277046	0.459	0.546	1.3629e-77	CSF	ANXA1
SOCS1	1.32123e-81	0.118216	0.155	0.087	2.90656e-77	CSF	SOCS1
NOP53	2.68158e-81	-0.166967	0.786	0.858	5.8992e-77	CSF	NOP53
EIF2S3	5.55106e-81	-0.145667	0.414	0.529	1.22118e-76	CSF	EIF2S3
PSAP	7.19378e-81	-0.125397	0.245	0.351	1.58256e-76	CSF	PSAP
ID3	1.09904e-80	0.126481	0.163	0.093	2.41777e-76	CSF	ID3
IL10RA	1.31064e-80	0.177577	0.422	0.326	2.88328e-76	CSF	IL10RA
EMB	1.3358e-80	0.170083	0.4	0.305	2.93862e-76	CSF	EMB
CD58	2.13519e-80	0.102123	0.155	0.087	4.6972e-76	CSF	CD58
CISH	4.79447e-80	0.168418	0.308	0.214	1.05473e-75	CSF	CISH
RPS17	7.09069e-80	-0.146759	0.378	0.49	1.55988e-75	CSF	RPS17
RCSD1	1.06864e-78	0.183943	0.497	0.41	2.35089e-74	CSF	RCSD1
BEX3	1.0813e-78	-0.115486	0.107	0.187	2.37875e-74	CSF	BEX3
GABARAP	2.61511e-78	0.193849	0.706	0.663	5.75297e-74	CSF	GABARAP
SLC40A1	6.55537e-78	-0.123642	0.08	0.152	1.44212e-73	CSF	SLC40A1
CHRM3-AS2	1.22924e-77	-0.104346	0.071	0.141	2.7042e-73	CSF	CHRM3-AS2
C12orf57	1.33655e-77	-0.166228	0.77	0.849	2.94028e-73	CSF	C12orf57
CD74	1.97251e-77	0.428574	0.656	0.588	4.33933e-73	CSF	CD74
HEXIM1	3.22143e-77	-0.113415	0.071	0.14	7.08682e-73	CSF	HEXIM1
MT-ATP8	4.53878e-77	0.230473	0.979	0.96	9.98486e-73	CSF	MT-ATP8
LAMP1	8.40959e-76	-0.12142	0.165	0.254	1.85002e-71	CSF	LAMP1
JAK1	9.91822e-75	0.183702	0.625	0.556	2.18191e-70	CSF	JAK1
LINC01550	1.12618e-73	-0.11752	0.119	0.198	2.47749e-69	CSF	LINC01550
MAML2	1.13432e-73	-0.12376	0.124	0.204	2.49539e-69	CSF	MAML2
APEX1	1.91648e-72	-0.132031	0.272	0.37	4.21607e-68	CSF	APEX1
CLDND1	2.81391e-72	0.139389	0.265	0.182	6.19032e-68	CSF	CLDND1
HNRNPDL	3.37411e-72	-0.1521	0.679	0.773	7.4227e-68	CSF	HNRNPDL
TRAF1	5.67438e-72	0.11459	0.205	0.13	1.24831e-67	CSF	TRAF1
ARL6IP5	7.3462e-72	-0.141257	0.552	0.664	1.61609e-67	CSF	ARL6IP5
HNRNPC	9.91398e-71	-0.129523	0.433	0.543	2.18098e-66	CSF	HNRNPC
RNF138	1.0668e-70	-0.109516	0.116	0.192	2.34686e-66	CSF	RNF138
APOBEC3G	1.12975e-70	0.130844	0.231	0.154	2.48534e-66	CSF	APOBEC3G
IKZF3	3.0248e-70	0.151908	0.299	0.215	6.65426e-66	CSF	IKZF3
PGK1	4.74751e-70	-0.119183	0.413	0.527	1.0444e-65	CSF	PGK1
AP2B1	5.16385e-70	0.126097	0.24	0.162	1.136e-65	CSF	AP2B1
ARPC1B	6.21413e-70	0.18464	0.598	0.524	1.36705e-65	CSF	ARPC1B
HIST1H1D	1.34392e-69	0.14051	0.238	0.161	2.95649e-65	CSF	HIST1H1D
PLP2	1.73606e-69	0.176642	0.52	0.436	3.81915e-65	CSF	PLP2
LENG8	1.26874e-68	0.122563	0.233	0.156	2.79109e-64	CSF	LENG8
EVL	1.46144e-68	-0.137394	0.709	0.808	3.21502e-64	CSF	EVL
RASGRP2	2.2044e-68	-0.129153	0.334	0.436	4.84945e-64	CSF	RASGRP2
CD247	4.19299e-68	-0.131609	0.434	0.543	9.22415e-64	CSF	CD247
UBL5	5.4882e-68	0.161965	0.698	0.655	1.20735e-63	CSF	UBL5
PTMA	6.73552e-68	0.112807	0.999	0.999	1.48175e-63	CSF	PTMA
KLF6	1.10212e-67	0.116391	0.593	0.483	2.42456e-63	CSF	KLF6
BRK1	2.41981e-67	0.166792	0.541	0.468	5.32334e-63	CSF	BRK1
RPL36A	2.96006e-67	0.161388	0.948	0.927	6.51184e-63	CSF	RPL36A
NCF1	7.56038e-67	0.14069	0.296	0.215	1.66321e-62	CSF	NCF1
GPRIN3	1.12522e-66	0.122528	0.24	0.163	2.47538e-62	CSF	GPRIN3
DDIT4	1.4027e-66	-0.134087	0.317	0.42	3.08581e-62	CSF	DDIT4
LSM5	2.61753e-66	-0.124415	0.247	0.337	5.7583e-62	CSF	LSM5
CHST12	3.45497e-66	0.105558	0.186	0.117	7.60059e-62	CSF	CHST12
SH2D2A	4.09214e-66	0.109194	0.214	0.14	9.00229e-62	CSF	SH2D2A
CDK2AP2	8.93275e-66	0.150154	0.336	0.253	1.96512e-61	CSF	CDK2AP2
HSP90AB1	1.77524e-65	-0.140838	0.661	0.759	3.90534e-61	CSF	HSP90AB1
GPR65	2.40216e-65	0.107087	0.209	0.137	5.28451e-61	CSF	GPR65
ATP5F1D	8.35458e-65	0.165758	0.62	0.562	1.83792e-60	CSF	ATP5F1D
CKLF	1.20564e-64	0.14674	0.295	0.216	2.65229e-60	CSF	CKLF
FLI1	1.92594e-64	-0.122151	0.258	0.349	4.23688e-60	CSF	FLI1
TPM4	3.40397e-64	0.128196	0.279	0.199	7.48839e-60	CSF	TPM4
IPCEF1	5.30008e-64	-0.114534	0.149	0.227	1.16596e-59	CSF	IPCEF1
HMGN2	5.41428e-64	-0.146805	0.555	0.654	1.19109e-59	CSF	HMGN2
MAPRE2	1.49094e-63	-0.11077	0.128	0.202	3.27993e-59	CSF	MAPRE2
SF3B1	4.05142e-63	-0.125438	0.374	0.475	8.91271e-59	CSF	SF3B1
FKBP5	1.80345e-62	-0.113675	0.169	0.249	3.9674e-58	CSF	FKBP5
MT-ND1	6.31592e-62	-0.134979	0.978	0.986	1.38944e-57	CSF	MT-ND1
ACTG1	8.93274e-62	0.12314	0.982	0.969	1.96511e-57	CSF	ACTG1
DEK	1.66234e-61	0.155148	0.468	0.389	3.65697e-57	CSF	DEK
EPB41L4A-AS1	4.06343e-61	-0.111435	0.177	0.258	8.93915e-57	CSF	EPB41L4A-AS1
SRSF5	6.07783e-61	-0.138985	0.706	0.798	1.33706e-56	CSF	SRSF5
MT2A	6.55738e-61	0.188433	0.395	0.316	1.44256e-56	CSF	MT2A
GABPB1-AS1	6.61122e-61	-0.116929	0.175	0.254	1.4544e-56	CSF	GABPB1-AS1
CORO1B	6.99157e-61	0.185969	0.507	0.434	1.53807e-56	CSF	CORO1B
OPTN	7.23547e-61	0.140845	0.387	0.303	1.59173e-56	CSF	OPTN
SNHG7	9.21896e-61	-0.114155	0.22	0.306	2.02808e-56	CSF	SNHG7
TNFRSF4	9.92047e-61	0.106332	0.186	0.12	2.1824e-56	CSF	TNFRSF4
GNG5	2.47504e-60	0.158579	0.521	0.451	5.44484e-56	CSF	GNG5
SDHC	3.17008e-60	-0.106959	0.195	0.278	6.97386e-56	CSF	SDHC
DAD1	6.84784e-60	-0.109919	0.438	0.541	1.50646e-55	CSF	DAD1
HIST1H1E	9.63831e-60	0.130515	0.211	0.143	2.12033e-55	CSF	HIST1H1E
S1PR4	1.67783e-59	0.149779	0.347	0.269	3.69105e-55	CSF	S1PR4
GPR183	2.94262e-59	0.17722	0.383	0.306	6.47347e-55	CSF	GPR183
MDH1	4.18374e-59	-0.106709	0.209	0.293	9.20381e-55	CSF	MDH1
PSMB1	4.74718e-59	-0.107292	0.358	0.458	1.04433e-54	CSF	PSMB1
RNF145	8.03782e-59	0.114279	0.257	0.182	1.76824e-54	CSF	RNF145
CD3D	3.41696e-58	-0.134782	0.757	0.834	7.51696e-54	CSF	CD3D
C1QBP	3.97202e-58	-0.114518	0.343	0.435	8.73804e-54	CSF	C1QBP
SF1	7.79987e-58	-0.122771	0.542	0.644	1.71589e-53	CSF	SF1
PTPN7	9.40678e-58	0.117238	0.238	0.167	2.0694e-53	CSF	PTPN7
KLF13	1.45805e-57	0.101492	0.184	0.121	3.20756e-53	CSF	KLF13
CTSC	1.60105e-57	0.151576	0.34	0.264	3.52215e-53	CSF	CTSC
RPS26	1.70575e-57	-0.210021	0.928	0.933	3.75248e-53	CSF	RPS26
FYN	2.4136e-57	0.145214	0.356	0.279	5.30969e-53	CSF	FYN
ST13	6.36845e-57	-0.124207	0.521	0.619	1.401e-52	CSF	ST13
HNRNPK	9.6629e-57	-0.119765	0.582	0.679	2.12574e-52	CSF	HNRNPK
PSMA7	1.18865e-56	0.155112	0.599	0.545	2.61491e-52	CSF	PSMA7
S1PR1	1.21937e-56	0.151051	0.398	0.323	2.68249e-52	CSF	S1PR1
IFITM3	1.67985e-56	-0.114836	0.212	0.294	3.6955e-52	CSF	IFITM3
MT-ND5	2.46121e-56	-0.11295	0.933	0.967	5.41441e-52	CSF	MT-ND5
COTL1	2.88584e-56	0.175612	0.556	0.484	6.34856e-52	CSF	COTL1
TMSB4X	3.01942e-56	0.101224	1	1	6.64242e-52	CSF	TMSB4X
ZFAS1	3.407e-56	-0.133307	0.625	0.709	7.49505e-52	CSF	ZFAS1
HLA-DRB5	6.70964e-56	0.14555	0.112	0.062	1.47605e-51	CSF	HLA-DRB5
PABPC4	8.88073e-56	-0.102547	0.134	0.203	1.95367e-51	CSF	PABPC4
GMFG	1.14668e-55	-0.126091	0.663	0.755	2.52259e-51	CSF	GMFG
RBM39	1.20545e-55	-0.133882	0.545	0.636	2.65186e-51	CSF	RBM39
PSME2	1.45908e-55	-0.12066	0.418	0.513	3.20983e-51	CSF	PSME2
VIM	1.8693e-55	0.113346	0.962	0.931	4.11228e-51	CSF	VIM
PTPRCAP	2.23369e-55	0.193953	0.706	0.667	4.9139e-51	CSF	PTPRCAP
KLF2	2.62867e-55	0.252094	0.467	0.41	5.78281e-51	CSF	KLF2
LINC00861	3.42942e-55	0.184677	0.571	0.511	7.54438e-51	CSF	LINC00861
GIMAP2	4.78344e-55	-0.111056	0.223	0.304	1.05231e-50	CSF	GIMAP2
SNHG9	1.00631e-54	-0.119741	0.163	0.234	2.21377e-50	CSF	SNHG9
OST4	2.68164e-54	0.147608	0.799	0.779	5.89934e-50	CSF	OST4
GUK1	1.47215e-53	0.154303	0.545	0.481	3.23857e-49	CSF	GUK1
PSME1	1.62951e-53	-0.123884	0.689	0.776	3.58475e-49	CSF	PSME1
TRABD	1.80694e-53	0.129875	0.354	0.279	3.97509e-49	CSF	TRABD
TAF15	2.23574e-53	-0.104682	0.263	0.349	4.91841e-49	CSF	TAF15
ICAM2	2.59628e-53	-0.105492	0.325	0.415	5.71157e-49	CSF	ICAM2
SUMO2	4.26871e-53	0.141551	0.775	0.752	9.39074e-49	CSF	SUMO2
LCP1	1.07579e-52	0.162108	0.585	0.524	2.36662e-48	CSF	LCP1
TLN1	1.22293e-52	0.121953	0.306	0.233	2.69032e-48	CSF	TLN1
HIST1H4C	2.13065e-52	0.150767	0.681	0.631	4.68722e-48	CSF	HIST1H4C
MACF1	2.22558e-52	0.147503	0.357	0.283	4.89605e-48	CSF	MACF1
CYTIP	8.87136e-52	-0.108692	0.417	0.512	1.95161e-47	CSF	CYTIP
CD6	1.06212e-51	-0.114684	0.39	0.48	2.33656e-47	CSF	CD6
PRDX6	1.65152e-51	-0.103134	0.256	0.339	3.63318e-47	CSF	PRDX6
ATP5MPL	2.16915e-51	-0.109198	0.428	0.52	4.77191e-47	CSF	ATP5MPL
VPS51	4.23319e-51	-0.101644	0.268	0.351	9.31259e-47	CSF	VPS51
TUFM	1.04726e-50	-0.103789	0.32	0.405	2.30387e-46	CSF	TUFM
MBNL1	1.76602e-50	-0.127477	0.511	0.6	3.88506e-46	CSF	MBNL1
SUB1	3.03025e-50	0.146466	0.689	0.655	6.66625e-46	CSF	SUB1
HSPA5	3.88574e-50	-0.10597	0.271	0.355	8.54824e-46	CSF	HSPA5
TNFRSF1B	2.53382e-49	0.110602	0.27	0.2	5.57415e-45	CSF	TNFRSF1B
TAGAP	3.96805e-49	-0.117894	0.325	0.407	8.72931e-45	CSF	TAGAP
CCDC107	4.7358e-49	0.122266	0.335	0.264	1.04183e-44	CSF	CCDC107
NPM1	1.19713e-48	-0.116568	0.937	0.953	2.63357e-44	CSF	NPM1
HINT1	2.82356e-48	0.120953	0.92	0.914	6.21155e-44	CSF	HINT1
SRSF11	3.20903e-48	-0.106862	0.427	0.518	7.05954e-44	CSF	SRSF11
MAL	4.92514e-48	-0.114937	0.397	0.487	1.08348e-43	CSF	MAL
CAMK4	5.75141e-48	-0.115595	0.399	0.482	1.26525e-43	CSF	CAMK4
H3F3A	6.56509e-48	0.114972	0.92	0.895	1.44425e-43	CSF	H3F3A
UCP2	1.72685e-47	-0.136666	0.547	0.631	3.79889e-43	CSF	UCP2
CCND2	2.60098e-47	0.119083	0.307	0.238	5.72189e-43	CSF	CCND2
VCP	8.69385e-47	-0.109796	0.312	0.392	1.91256e-42	CSF	VCP
SLC25A6	9.21614e-46	-0.117033	0.786	0.846	2.02746e-41	CSF	SLC25A6
ANXA5	1.97978e-45	0.122728	0.337	0.268	4.35532e-41	CSF	ANXA5
LDLRAP1	2.03567e-45	-0.1092	0.323	0.403	4.47827e-41	CSF	LDLRAP1
MDFIC	3.0403e-45	0.110612	0.179	0.124	6.68836e-41	CSF	MDFIC
STK10	3.78227e-45	0.117456	0.301	0.234	8.32061e-41	CSF	STK10
AKNA	5.84116e-45	0.121401	0.325	0.257	1.285e-40	CSF	AKNA
FBXW5	8.06157e-45	0.108159	0.291	0.224	1.77347e-40	CSF	FBXW5
CD5	1.2501e-44	-0.107039	0.308	0.386	2.7501e-40	CSF	CD5
STK4	1.51997e-44	0.155694	0.617	0.573	3.34378e-40	CSF	STK4
CCNL1	3.76022e-44	-0.110621	0.329	0.408	8.2721e-40	CSF	CCNL1
TRA2B	4.84869e-44	-0.105228	0.392	0.474	1.06666e-39	CSF	TRA2B
PPP1R10	9.00341e-44	-0.103064	0.171	0.235	1.98066e-39	CSF	PPP1R10
DIAPH1	3.10595e-43	0.110106	0.278	0.214	6.83279e-39	CSF	DIAPH1
TKT	3.8121e-43	0.126183	0.376	0.311	8.38625e-39	CSF	TKT
RGS10	4.39141e-43	-0.117056	0.509	0.59	9.66066e-39	CSF	RGS10
EIF3H	5.05432e-43	-0.110414	0.638	0.725	1.1119e-38	CSF	EIF3H
MIF	1.3124e-42	0.126323	0.817	0.808	2.88714e-38	CSF	MIF
OXNAD1	1.60123e-41	-0.109103	0.306	0.379	3.52254e-37	CSF	OXNAD1
SLFN5	1.63522e-41	0.144119	0.419	0.354	3.59732e-37	CSF	SLFN5
RPL26	9.11731e-41	0.121408	0.999	0.999	2.00572e-36	CSF	RPL26
BRD2	9.98938e-41	-0.134824	0.36	0.432	2.19756e-36	CSF	BRD2
JPT1	2.10863e-40	0.103552	0.305	0.241	4.63877e-36	CSF	JPT1
GNAS	4.41766e-40	0.121274	0.37	0.306	9.71842e-36	CSF	GNAS
ERN1	4.8907e-40	0.105329	0.225	0.167	1.07591e-35	CSF	ERN1
TC2N	5.53863e-40	0.144365	0.497	0.441	1.21844e-35	CSF	TC2N
RAP1B	1.45164e-39	-0.104791	0.452	0.533	3.19346e-35	CSF	RAP1B
PBXIP1	5.89247e-39	-0.105806	0.348	0.42	1.29628e-34	CSF	PBXIP1
RPS4Y1	7.97039e-38	-0.203551	0.226	0.291	1.75341e-33	CSF	RPS4Y1
ZFP36L1	1.195e-37	0.156934	0.577	0.534	2.62888e-33	CSF	ZFP36L1
CITED2	1.60293e-37	-0.107105	0.254	0.321	3.52629e-33	CSF	CITED2
IMP3	6.68123e-37	0.116235	0.417	0.357	1.4698e-32	CSF	IMP3
PPP1CA	1.88402e-36	0.129661	0.551	0.504	4.14465e-32	CSF	PPP1CA
EZR	3.38128e-36	0.126589	0.418	0.359	7.43849e-32	CSF	EZR
ADAR	5.37395e-36	0.112244	0.334	0.274	1.18221e-31	CSF	ADAR
RGS19	6.66134e-36	0.112217	0.341	0.281	1.46543e-31	CSF	RGS19
SRSF9	1.06849e-35	0.10343	0.272	0.214	2.35057e-31	CSF	SRSF9
PAK2	1.4081e-33	0.116428	0.398	0.342	3.09768e-29	CSF	PAK2
DOCK8	3.63617e-33	0.111641	0.342	0.286	7.99921e-29	CSF	DOCK8
SLC2A3	5.40519e-33	-0.136651	0.309	0.368	1.18909e-28	CSF	SLC2A3
ANKRD11	1.59609e-32	0.101967	0.262	0.208	3.51123e-28	CSF	ANKRD11
TUBA1A	9.61401e-32	-0.102368	0.271	0.332	2.11498e-27	CSF	TUBA1A
H1FX	5.13205e-31	0.120778	0.216	0.167	1.129e-26	CSF	H1FX
TRAPPC1	1.1894e-30	0.112052	0.484	0.436	2.61657e-26	CSF	TRAPPC1
GZMM	4.30208e-30	0.126962	0.384	0.334	9.46416e-26	CSF	GZMM
GBP5	7.97364e-30	0.101037	0.252	0.198	1.75412e-25	CSF	GBP5
TUBA4A	8.07101e-30	0.10886	0.422	0.369	1.77554e-25	CSF	TUBA4A
CCDC85B	1.49886e-28	0.112204	0.478	0.432	3.29735e-24	CSF	CCDC85B
RPS27L	1.03616e-27	0.130559	0.473	0.432	2.27944e-23	CSF	RPS27L
ARL4C	1.07797e-27	0.115306	0.493	0.446	2.37142e-23	CSF	ARL4C
MSN	3.43204e-27	0.125951	0.43	0.388	7.55015e-23	CSF	MSN
ARF6	1.1711e-26	0.110846	0.345	0.297	2.57631e-22	CSF	ARF6
IFITM2	1.58932e-26	-0.120683	0.671	0.729	3.49634e-22	CSF	IFITM2
CYBA	2.22994e-26	0.102561	0.685	0.648	4.90564e-22	CSF	CYBA
HP1BP3	3.03067e-26	0.111843	0.476	0.432	6.66718e-22	CSF	HP1BP3
LRRFIP1	6.66669e-26	0.104115	0.535	0.493	1.46661e-21	CSF	LRRFIP1
COX8A	1.46157e-25	0.110165	0.559	0.526	3.2153e-21	CSF	COX8A
MT-ND6	1.80906e-25	0.179575	0.499	0.47	3.97975e-21	CSF	MT-ND6
CALM2	2.12578e-25	0.121726	0.612	0.596	4.6765e-21	CSF	CALM2
PCBP1	2.14562e-25	-0.125085	0.475	0.527	4.72015e-21	CSF	PCBP1
RHOG	2.27436e-25	0.100531	0.432	0.385	5.00337e-21	CSF	RHOG
ATP5ME	2.8383e-25	0.113364	0.6	0.575	6.24399e-21	CSF	ATP5ME
ATP5MD	7.80239e-25	0.102931	0.596	0.57	1.71645e-20	CSF	ATP5MD
CD47	9.61239e-25	0.110667	0.443	0.399	2.11463e-20	CSF	CD47
KRT10	1.12531e-24	0.100968	0.468	0.424	2.47558e-20	CSF	KRT10
H2AFZ	9.24743e-24	0.10879	0.546	0.512	2.03434e-19	CSF	H2AFZ
AAK1	3.92017e-23	0.107648	0.589	0.553	8.62399e-19	CSF	AAK1
ALDOA	5.45324e-23	0.108156	0.565	0.536	1.19966e-18	CSF	ALDOA
SMDT1	5.95191e-23	0.101959	0.653	0.629	1.30936e-18	CSF	SMDT1
TRBC1	2.42223e-22	0.148372	0.425	0.387	5.32867e-18	CSF	TRBC1
ACAP1	4.63613e-22	0.108457	0.606	0.581	1.0199e-17	CSF	ACAP1
STK17A	5.74445e-22	0.117882	0.483	0.449	1.26372e-17	CSF	STK17A
KMT2E	1.12757e-21	0.10229	0.54	0.508	2.48055e-17	CSF	KMT2E
ANKRD12	2.23908e-21	0.101605	0.58	0.547	4.92575e-17	CSF	ANKRD12
SMCHD1	1.0691e-19	0.108572	0.469	0.433	2.35191e-15	CSF	SMCHD1
YWHAB	1.7375e-19	0.102382	0.759	0.766	3.82232e-15	CSF	YWHAB
N4BP2L2	2.20545e-19	0.102283	0.486	0.452	4.85177e-15	CSF	N4BP2L2
GPX4	6.28851e-19	0.101278	0.629	0.613	1.38341e-14	CSF	GPX4
TMEM258	7.60151e-19	0.10099	0.566	0.545	1.67226e-14	CSF	TMEM258
CD44	2.8021e-18	0.100092	0.603	0.581	6.16434e-14	CSF	CD44
NME2	2.88487e-15	0.119334	0.536	0.52	6.34642e-11	CSF	NME2
RPS10	1.24709e-14	0.158951	0.575	0.585	2.74348e-10	CSF	RPS10
MZT2B	1.4087e-09	0.10082	0.39	0.373	3.099e-05	CSF	MZT2B
HLA-C	3.83783e-08	0.100142	0.996	0.998	0.000844285	CSF	HLA-C
JUNB.1	0	1.61428	0.909	0.571	0	PB	JUNB
JUN.1	0	1.27494	0.504	0.156	0	PB	JUN
FOS.1	0	1.06226	0.339	0.037	0	PB	FOS
RPL13A.1	0	0.797505	0.996	0.943	0	PB	RPL13A
RPS20.1	0	0.796728	0.869	0.567	0	PB	RPS20
RPL37A.1	0	0.74991	0.999	0.982	0	PB	RPL37A
DUSP1.1	0	0.72715	0.405	0.139	0	PB	DUSP1
RPS2.1	0	0.699052	0.999	0.99	0	PB	RPS2
RPL7.1	0	0.634038	0.986	0.922	0	PB	RPL7
RPL21.1	0	0.626881	1	0.997	0	PB	RPL21
RPS16.1	0	0.616603	0.999	0.993	0	PB	RPS16
TXNIP.1	0	0.55831	0.961	0.883	0	PB	TXNIP
RPL37.1	0	0.523936	1	1	0	PB	RPL37
RPS14.1	0	0.501077	1	1	0	PB	RPS14
RPSA.1	0	0.491427	0.999	0.996	0	PB	RPSA
TAGLN2.1	0	0.479968	0.655	0.476	0	PB	TAGLN2
RPLP2.1	0	0.475301	1	0.999	0	PB	RPLP2
RPL10A.1	0	0.467075	0.999	0.993	0	PB	RPL10A
RPS29.1	0	0.45401	1	0.999	0	PB	RPS29
UBA52.1	0	0.442212	0.998	0.986	0	PB	UBA52
RPS8.1	0	0.437471	1	1	0	PB	RPS8
RPS6.1	0	0.431356	1	1	0	PB	RPS6
CD48.1	0	0.427754	0.772	0.527	0	PB	CD48
GADD45B.1	0	0.42358	0.334	0.128	0	PB	GADD45B
RPL22.1	0	0.420668	0.999	0.998	0	PB	RPL22
RPL31.1	0	0.414978	0.983	0.948	0	PB	RPL31
PIK3IP1.1	0	0.406218	0.544	0.297	0	PB	PIK3IP1
MT-CO3.1	0	0.399367	1	0.999	0	PB	MT-CO3
RPL23A.1	0	0.380578	0.999	0.998	0	PB	RPL23A
RPL9.1	0	0.366483	0.999	0.999	0	PB	RPL9
CD52.1	0	0.365395	0.987	0.956	0	PB	CD52
TPT1.1	0	0.357078	1	1	0	PB	TPT1
RPS3A.1	0	0.344892	1	1	0	PB	RPS3A
RPS11.1	0	0.335087	0.953	0.892	0	PB	RPS11
RPL4.1	0	0.328097	0.987	0.969	0	PB	RPL4
RPL35A.1	0	0.325682	1	1	0	PB	RPL35A
PPP1R15A.1	0	0.318823	0.233	0.063	0	PB	PPP1R15A
RPL15.1	0	0.309919	0.999	0.998	0	PB	RPL15
RPS27A.1	0	0.309312	1	1	0	PB	RPS27A
FOSB.1	0	0.308966	0.151	0.008	0	PB	FOSB
RPL38.1	0	0.295235	0.99	0.984	0	PB	RPL38
RPS12.1	0	0.276193	1	1	0	PB	RPS12
RPL34.1	0	0.267163	1	1	0	PB	RPL34
RPL32.1	0	0.226123	1	1	0	PB	RPL32
EEF1A1.1	0	0.22191	1	1	0	PB	EEF1A1
LDLR.1	0	-0.213528	0.016	0.15	0	PB	LDLR
AC004687.1.1	0	-0.271145	0.102	0.269	0	PB	AC004687.1
INSIG1.1	0	-0.275021	0.091	0.253	0	PB	INSIG1
GAPDH.1	0	-0.368404	0.916	0.966	0	PB	GAPDH
AHNAK.1	0	-0.386117	0.404	0.61	0	PB	AHNAK
S100A6.1	0	-0.403991	0.831	0.937	0	PB	S100A6
GZMK.1	0	-0.406923	0.105	0.271	0	PB	GZMK
CCL5.1	0	-0.415662	0.194	0.393	0	PB	CCL5
CXCR3.1	0	-0.422143	0.133	0.374	0	PB	CXCR3
FTH1.1	0	-0.436511	0.988	0.995	0	PB	FTH1
ITGB1.1	0	-0.506434	0.389	0.663	0	PB	ITGB1
SH3BGRL3.1	0	-0.515511	0.922	0.987	0	PB	SH3BGRL3
S100A11.1	0	-0.620264	0.509	0.781	0	PB	S100A11
FTL.1	2.92935e-306	-0.392666	0.973	0.99	6.44429e-302	PB	FTL
ATP5F1E.1	1.15422e-297	-0.29908	0.97	0.986	2.53916e-293	PB	ATP5F1E
SERF2.1	1.67276e-296	-0.289673	0.946	0.973	3.6799e-292	PB	SERF2
ACTN1.1	1.24803e-295	0.26253	0.24	0.075	2.74554e-291	PB	ACTN1
CCR7.1	1.71897e-292	0.42188	0.519	0.331	3.78156e-288	PB	CCR7
GZMA.1	1.15719e-284	-0.345702	0.148	0.323	2.54571e-280	PB	GZMA
LEF1.1	3.78692e-283	0.346572	0.507	0.31	8.33084e-279	PB	LEF1
FHIT.1	1.26062e-280	0.236123	0.192	0.046	2.77323e-276	PB	FHIT
ITGA4.1	2.98981e-276	-0.336422	0.313	0.502	6.57729e-272	PB	ITGA4
DDX5.1	4.24624e-274	0.323506	0.869	0.739	9.3413e-270	PB	DDX5
YME1L1.1	1.62734e-272	0.328748	0.403	0.218	3.57999e-268	PB	YME1L1
HLA-A.1	1.56052e-269	0.301074	0.992	0.961	3.43298e-265	PB	HLA-A
IFITM1.1	6.74855e-266	0.333786	0.96	0.91	1.48461e-261	PB	IFITM1
MT-CO1.1	2.29243e-258	-0.272759	1	1	5.04312e-254	PB	MT-CO1
EMP3.1	3.9692e-251	-0.318243	0.764	0.847	8.73184e-247	PB	EMP3
RPL36.1	3.02914e-249	-0.191337	1	1	6.66381e-245	PB	RPL36
CD7.1	1.48502e-248	0.354031	0.608	0.424	3.2669e-244	PB	CD7
RNF213.1	2.15754e-248	-0.349357	0.479	0.631	4.74637e-244	PB	RNF213
RPS13.1	2.34086e-247	0.207718	1	1	5.14966e-243	PB	RPS13
CST7.1	7.06462e-246	-0.304015	0.138	0.292	1.55415e-241	PB	CST7
SQLE.1	5.36808e-243	-0.155917	0.03	0.122	1.18092e-238	PB	SQLE
ARPC2.1	4.80607e-242	-0.294281	0.741	0.833	1.05729e-237	PB	ARPC2
TMA7.1	1.16236e-240	-0.270311	0.93	0.954	2.55708e-236	PB	TMA7
C1orf162.1	1.70921e-239	0.258088	0.315	0.146	3.76008e-235	PB	C1orf162
S100A4.1	4.0581e-238	-0.21902	0.765	0.944	8.92741e-234	PB	S100A4
CD2.1	2.46032e-237	-0.343204	0.601	0.724	5.41246e-233	PB	CD2
UBC.1	3.18534e-234	0.277411	0.864	0.71	7.00742e-230	PB	UBC
TOMM7.1	4.00152e-234	0.256095	0.966	0.93	8.80295e-230	PB	TOMM7
AC245014.3.1	9.94796e-234	0.230644	0.182	0.051	2.18845e-229	PB	AC245014.3
CLIC1.1	1.59066e-231	-0.314231	0.534	0.684	3.49929e-227	PB	CLIC1
SATB1.1	1.45561e-229	0.258001	0.334	0.168	3.20219e-225	PB	SATB1
SELL.1	1.03099e-226	0.360385	0.643	0.482	2.26807e-222	PB	SELL
PAXX.1	7.55261e-222	-0.304411	0.357	0.511	1.6615e-217	PB	PAXX
RPL36AL.1	8.13206e-221	-0.26796	0.945	0.966	1.78897e-216	PB	RPL36AL
AC026979.2.1	1.31127e-218	0.229137	0.264	0.115	2.88465e-214	PB	AC026979.2
TCF7.1	1.0457e-216	0.320229	0.637	0.473	2.30043e-212	PB	TCF7
RPL23.1	5.44443e-216	0.290379	0.869	0.761	1.19772e-211	PB	RPL23
TRABD2A.1	7.25973e-212	0.239601	0.297	0.144	1.59707e-207	PB	TRABD2A
RPS25.1	1.74191e-211	0.165381	1	1	3.83204e-207	PB	RPS25
SREBF2.1	4.90476e-205	-0.157342	0.059	0.162	1.079e-200	PB	SREBF2
NFKBIZ.1	3.59793e-203	0.227416	0.252	0.11	7.91509e-199	PB	NFKBIZ
RPL41.1	3.05462e-202	-0.148821	1	1	6.71985e-198	PB	RPL41
UQCRB.1	8.66271e-201	0.261417	0.875	0.774	1.90571e-196	PB	UQCRB
HNRNPA2B1.1	1.07046e-199	0.253751	0.85	0.716	2.35491e-195	PB	HNRNPA2B1
TMIGD2.1	5.90346e-199	0.153057	0.128	0.026	1.2987e-194	PB	TMIGD2
TRAC.1	3.5927e-198	-0.315333	0.463	0.599	7.90358e-194	PB	TRAC
LDHB.1	8.65154e-198	0.236851	0.947	0.888	1.90325e-193	PB	LDHB
HLA-DRA.1	3.18753e-196	-0.401375	0.053	0.15	7.01224e-192	PB	HLA-DRA
EIF3E.1	6.82134e-192	0.258662	0.812	0.679	1.50063e-187	PB	EIF3E
RPL27A.1	1.2345e-191	0.293265	0.912	0.881	2.71577e-187	PB	RPL27A
HCST.1	2.6657e-190	-0.315631	0.664	0.759	5.86426e-186	PB	HCST
LGALS1.1	5.66068e-180	-0.260674	0.219	0.366	1.24529e-175	PB	LGALS1
RPL18.1	7.06813e-180	0.149484	1	1	1.55492e-175	PB	RPL18
CSKMT.1	1.39874e-174	0.160874	0.14	0.039	3.07708e-170	PB	CSKMT
C6orf48.1	4.25772e-174	0.219426	0.339	0.194	9.36655e-170	PB	C6orf48
EPHX2.1	5.51373e-174	0.17589	0.186	0.071	1.21297e-169	PB	EPHX2
IER2.1	1.50556e-173	0.467035	0.606	0.478	3.31208e-169	PB	IER2
ITM2B.1	2.10631e-173	0.229457	0.916	0.838	4.63367e-169	PB	ITM2B
COX6C.1	4.57314e-173	0.22709	0.758	0.617	1.00604e-168	PB	COX6C
DNAJB1.1	7.02812e-173	0.243248	0.49	0.332	1.54612e-168	PB	DNAJB1
PLAC8.1	1.95634e-170	0.217703	0.309	0.168	4.30375e-166	PB	PLAC8
AC087239.1.1	1.44365e-169	0.13677	0.116	0.026	3.17589e-165	PB	AC087239.1
SRRM2.1	5.13809e-169	-0.268524	0.35	0.485	1.13033e-164	PB	SRRM2
RPL19.1	3.11801e-168	0.131179	1	1	6.8593e-164	PB	RPL19
EEF1B2.1	2.91608e-167	0.197521	0.993	0.989	6.41509e-163	PB	EEF1B2
YPEL3.1	9.9463e-167	-0.255515	0.201	0.327	2.18809e-162	PB	YPEL3
AIF1.1	8.57937e-165	0.163676	0.164	0.057	1.88738e-160	PB	AIF1
CST3.1	9.2418e-165	-0.363841	0.038	0.114	2.0331e-160	PB	CST3
NOSIP.1	5.31286e-163	0.263924	0.765	0.63	1.16878e-158	PB	NOSIP
SLAMF1.1	3.2192e-160	-0.193276	0.165	0.289	7.08193e-156	PB	SLAMF1
FBL.1	7.19682e-160	0.213826	0.487	0.335	1.58323e-155	PB	FBL
SON.1	3.30299e-158	-0.246852	0.685	0.764	7.26625e-154	PB	SON
FOXP1.1	1.12896e-156	0.251922	0.558	0.409	2.4836e-152	PB	FOXP1
PTGER2.1	1.18576e-154	-0.237517	0.206	0.335	2.60856e-150	PB	PTGER2
TNFAIP3.1	8.97382e-154	0.248955	0.299	0.168	1.97415e-149	PB	TNFAIP3
LTB.1	2.95866e-153	0.273357	0.939	0.891	6.50876e-149	PB	LTB
RPS5.1	6.6349e-153	0.159268	0.999	0.998	1.45961e-148	PB	RPS5
OAZ1.1	1.88804e-151	-0.235159	0.805	0.869	4.15349e-147	PB	OAZ1
EGR1.1	1.65109e-149	0.28252	0.128	0.038	3.63224e-145	PB	EGR1
CD99.1	4.54745e-149	-0.232574	0.62	0.733	1.00039e-144	PB	CD99
NLRC3.1	9.81055e-148	-0.18762	0.168	0.285	2.15822e-143	PB	NLRC3
TRAT1.1	1.09068e-147	0.217413	0.414	0.274	2.39938e-143	PB	TRAT1
ADTRP.1	7.02802e-147	0.14381	0.127	0.038	1.54609e-142	PB	ADTRP
TSPYL2.1	1.23933e-146	0.186721	0.227	0.111	2.7264e-142	PB	TSPYL2
RPL13.1	2.94111e-146	0.121624	1	1	6.47014e-142	PB	RPL13
NUCB2.1	1.32767e-145	0.187389	0.29	0.162	2.92075e-141	PB	NUCB2
TXK.1	4.62549e-144	0.158452	0.188	0.081	1.01756e-139	PB	TXK
TSC22D3.1	2.3252e-140	0.275424	0.664	0.53	5.11522e-136	PB	TSC22D3
KLRB1.1	1.2459e-137	-0.243084	0.249	0.39	2.74085e-133	PB	KLRB1
MT-ATP6.1	2.05844e-136	-0.208797	0.997	0.993	4.52836e-132	PB	MT-ATP6
AC243960.1.1	2.28758e-135	0.202611	0.404	0.271	5.03244e-131	PB	AC243960.1
GIMAP7.1	4.48312e-135	0.214942	0.827	0.704	9.86243e-131	PB	GIMAP7
ZFP36L2.1	1.66965e-133	-0.230993	0.857	0.93	3.67306e-129	PB	ZFP36L2
OXA1L.1	2.84466e-132	0.176285	0.384	0.249	6.25798e-128	PB	OXA1L
TGFB1.1	4.55125e-131	-0.23927	0.271	0.387	1.00123e-126	PB	TGFB1
PIM2.1	3.30698e-130	0.205317	0.402	0.268	7.27503e-126	PB	PIM2
AC007952.4.1	1.88471e-129	0.170598	0.211	0.104	4.14618e-125	PB	AC007952.4
MSMO1.1	4.50253e-129	-0.118786	0.056	0.133	9.90512e-125	PB	MSMO1
MYH9.1	1.45925e-128	-0.25937	0.548	0.645	3.2102e-124	PB	MYH9
CRIP1.1	3.53965e-127	-0.295881	0.492	0.59	7.78688e-123	PB	CRIP1
ID2.1	1.52996e-126	0.202134	0.239	0.128	3.36576e-122	PB	ID2
LIME1.1	3.94901e-126	-0.227562	0.398	0.513	8.68742e-122	PB	LIME1
NR4A2.1	1.73312e-125	0.127266	0.11	0.033	3.8127e-121	PB	NR4A2
COX4I1.1	3.71486e-125	0.18621	0.953	0.922	8.17231e-121	PB	COX4I1
WDR74.1	3.98461e-125	0.174387	0.277	0.161	8.76575e-121	PB	WDR74
CCNH.1	2.81567e-123	0.170443	0.26	0.147	6.1942e-119	PB	CCNH
FDFT1.1	5.95238e-123	-0.226007	0.298	0.411	1.30946e-118	PB	FDFT1
RPL5.1	1.56715e-122	0.143171	1	0.999	3.44757e-118	PB	RPL5
ANXA2.1	2.55798e-122	-0.177456	0.25	0.376	5.6273e-118	PB	ANXA2
CYP51A1.1	8.76574e-122	-0.105414	0.039	0.104	1.92838e-117	PB	CYP51A1
IL6ST.1	3.76586e-121	0.178063	0.272	0.159	8.28452e-117	PB	IL6ST
AL118516.1.1	8.47275e-121	0.134949	0.148	0.06	1.86392e-116	PB	AL118516.1
RIPOR2.1	3.84005e-119	0.198871	0.618	0.484	8.44773e-115	PB	RIPOR2
MAF.1	2.00438e-118	-0.145901	0.099	0.188	4.40944e-114	PB	MAF
SIT1.1	1.38936e-117	-0.214349	0.326	0.439	3.05645e-113	PB	SIT1
RPS4X.1	4.45007e-117	0.13017	1	1	9.78971e-113	PB	RPS4X
ATP2B4.1	1.09205e-116	-0.152138	0.137	0.236	2.40239e-112	PB	ATP2B4
FCMR.1	2.7904e-116	0.194392	0.53	0.397	6.13859e-112	PB	FCMR
KIAA1551.1	1.43544e-115	-0.248754	0.408	0.516	3.15782e-111	PB	KIAA1551
DBI.1	1.01433e-114	-0.219431	0.389	0.493	2.23143e-110	PB	DBI
TSHZ2.1	2.98964e-114	0.16094	0.185	0.09	6.57692e-110	PB	TSHZ2
LYAR.1	4.12632e-114	-0.185405	0.193	0.303	9.07749e-110	PB	LYAR
NDFIP1.1	2.22364e-113	0.197391	0.571	0.446	4.89179e-109	PB	NDFIP1
SNHG8.1	3.44947e-113	0.206765	0.711	0.59	7.58848e-109	PB	SNHG8
CALM1.1	4.12888e-113	-0.184037	0.921	0.949	9.08312e-109	PB	CALM1
HLA-B.1	1.64005e-112	0.169251	0.999	0.995	3.60794e-108	PB	HLA-B
RACK1.1	6.60399e-112	0.131318	1	0.999	1.45281e-107	PB	RACK1
HLA-DPB1.1	2.85295e-111	-0.406743	0.163	0.261	6.2762e-107	PB	HLA-DPB1
CSTB.1	3.03015e-111	-0.218283	0.469	0.565	6.66604e-107	PB	CSTB
HLA-DPA1.1	3.98429e-110	-0.376239	0.156	0.253	8.76503e-106	PB	HLA-DPA1
EIF3L.1	1.24164e-109	0.181836	0.737	0.615	2.73149e-105	PB	EIF3L
HLA-DRB1.1	3.5408e-109	-0.313943	0.105	0.192	7.7894e-105	PB	HLA-DRB1
RPS23.1	1.04877e-108	0.118583	1	1	2.30719e-104	PB	RPS23
RPL27.1	4.3358e-108	0.156544	0.988	0.986	9.53833e-104	PB	RPL27
NDUFA12.1	8.4278e-108	0.163838	0.458	0.334	1.85403e-103	PB	NDUFA12
PFN1.1	2.13549e-107	-0.163769	0.984	0.993	4.69786e-103	PB	PFN1
RBM3.1	3.23623e-107	0.177831	0.673	0.546	7.11938e-103	PB	RBM3
EIF4A2.1	1.59398e-106	0.181367	0.643	0.517	3.50659e-102	PB	EIF4A2
ILF3-DT.1	1.91147e-106	0.168674	0.277	0.171	4.20504e-102	PB	ILF3-DT
CCND3.1	1.34536e-105	0.181776	0.653	0.526	2.95967e-101	PB	CCND3
DAZAP2.1	1.67781e-104	0.174003	0.772	0.657	3.69101e-100	PB	DAZAP2
SYNE2.1	8.12646e-104	-0.218697	0.367	0.481	1.78774e-99	PB	SYNE2
H3F3B.1	1.45819e-103	-0.184467	0.918	0.953	3.20787e-99	PB	H3F3B
MGAT4A.1	2.82476e-102	0.163595	0.411	0.29	6.21419e-98	PB	MGAT4A
RPS18.1	2.19796e-101	-0.137608	1	1	4.83529e-97	PB	RPS18
DYNLT1.1	1.55527e-100	-0.140819	0.149	0.241	3.42145e-96	PB	DYNLT1
MYO1F.1	5.21948e-98	-0.139168	0.155	0.25	1.14823e-93	PB	MYO1F
PREX1.1	1.06421e-96	-0.112998	0.095	0.174	2.34115e-92	PB	PREX1
GNAI2.1	1.5248e-96	-0.188087	0.264	0.364	3.35442e-92	PB	GNAI2
C12orf75.1	1.75925e-96	-0.162747	0.174	0.27	3.87017e-92	PB	C12orf75
MTRNR2L12.1	1.95417e-96	-0.296642	0.414	0.524	4.29897e-92	PB	MTRNR2L12
LY9.1	5.87415e-96	0.139658	0.28	0.176	1.29225e-91	PB	LY9
PI16.1	6.37663e-96	0.108769	0.105	0.038	1.40279e-91	PB	PI16
UBB.1	8.28856e-96	0.172303	0.656	0.534	1.8234e-91	PB	UBB
SKP1.1	1.95805e-95	0.157174	0.739	0.616	4.30752e-91	PB	SKP1
HNRNPA0.1	1.06645e-94	0.156933	0.575	0.453	2.34609e-90	PB	HNRNPA0
SH3YL1.1	3.07431e-94	0.158891	0.255	0.158	6.76318e-90	PB	SH3YL1
FXYD5.1	3.81985e-94	-0.174255	0.931	0.953	8.40328e-90	PB	FXYD5
H2AFX.1	5.72666e-94	0.108818	0.121	0.05	1.25981e-89	PB	H2AFX
UQCR11.1	1.55042e-93	-0.190924	0.648	0.709	3.41077e-89	PB	UQCR11
MT-CYB.1	2.02629e-93	0.140399	0.999	0.998	4.45763e-89	PB	MT-CYB
PLEC.1	9.23411e-93	-0.159182	0.175	0.268	2.03141e-88	PB	PLEC
FYB1.1	1.70059e-92	0.196151	0.83	0.749	3.74114e-88	PB	FYB1
BLOC1S1.1	3.73166e-92	-0.147841	0.163	0.253	8.20927e-88	PB	BLOC1S1
RIN3.1	3.76195e-91	0.120724	0.177	0.093	8.27591e-87	PB	RIN3
URI1.1	1.74439e-90	-0.115532	0.077	0.146	3.83748e-86	PB	URI1
NFKBIA.1	3.94091e-90	0.258976	0.408	0.307	8.66962e-86	PB	NFKBIA
PRELID1.1	4.33044e-90	-0.183055	0.374	0.469	9.52654e-86	PB	PRELID1
Z93241.1.1	2.22816e-89	0.120724	0.126	0.056	4.90172e-85	PB	Z93241.1
PTP4A2.1	3.39177e-88	-0.210628	0.283	0.374	7.46156e-84	PB	PTP4A2
CALHM2.1	1.4121e-87	-0.102785	0.084	0.155	3.10648e-83	PB	CALHM2
SAMD3.1	1.97309e-87	-0.137254	0.138	0.222	4.34061e-83	PB	SAMD3
IDI1.1	1.33833e-86	-0.132661	0.138	0.222	2.94419e-82	PB	IDI1
FLNA.1	1.76203e-86	-0.180805	0.381	0.482	3.87629e-82	PB	FLNA
CDC42EP3.1	3.42381e-86	-0.151492	0.205	0.298	7.53204e-82	PB	CDC42EP3
CD55.1	1.38677e-85	0.136601	0.24	0.148	3.05075e-81	PB	CD55
UBXN11.1	2.06274e-85	-0.161807	0.129	0.208	4.53781e-81	PB	UBXN11
KTN1.1	2.14095e-85	-0.183465	0.385	0.48	4.70989e-81	PB	KTN1
CAST.1	3.82505e-85	-0.177482	0.329	0.428	8.41474e-81	PB	CAST
STMN1.1	7.2836e-85	0.126455	0.165	0.087	1.60232e-80	PB	STMN1
CCNI.1	9.0844e-83	-0.163288	0.883	0.906	1.99848e-78	PB	CCNI
SET.1	1.14489e-82	-0.207179	0.38	0.465	2.51864e-78	PB	SET
PPDPF.1	3.84694e-82	-0.175548	0.836	0.861	8.46288e-78	PB	PPDPF
ANXA1.1	6.19527e-82	0.277046	0.546	0.459	1.3629e-77	PB	ANXA1
SOCS1.1	1.32123e-81	-0.118216	0.087	0.155	2.90656e-77	PB	SOCS1
NOP53.1	2.68158e-81	0.166967	0.858	0.786	5.8992e-77	PB	NOP53
EIF2S3.1	5.55106e-81	0.145667	0.529	0.414	1.22118e-76	PB	EIF2S3
PSAP.1	7.19378e-81	0.125397	0.351	0.245	1.58256e-76	PB	PSAP
ID3.1	1.09904e-80	-0.126481	0.093	0.163	2.41777e-76	PB	ID3
IL10RA.1	1.31064e-80	-0.177577	0.326	0.422	2.88328e-76	PB	IL10RA
EMB.1	1.3358e-80	-0.170083	0.305	0.4	2.93862e-76	PB	EMB
CD58.1	2.13519e-80	-0.102123	0.087	0.155	4.6972e-76	PB	CD58
CISH.1	4.79447e-80	-0.168418	0.214	0.308	1.05473e-75	PB	CISH
RPS17.1	7.09069e-80	0.146759	0.49	0.378	1.55988e-75	PB	RPS17
RCSD1.1	1.06864e-78	-0.183943	0.41	0.497	2.35089e-74	PB	RCSD1
BEX3.1	1.0813e-78	0.115486	0.187	0.107	2.37875e-74	PB	BEX3
GABARAP.1	2.61511e-78	-0.193849	0.663	0.706	5.75297e-74	PB	GABARAP
SLC40A1.1	6.55537e-78	0.123642	0.152	0.08	1.44212e-73	PB	SLC40A1
CHRM3-AS2.1	1.22924e-77	0.104346	0.141	0.071	2.7042e-73	PB	CHRM3-AS2
C12orf57.1	1.33655e-77	0.166228	0.849	0.77	2.94028e-73	PB	C12orf57
CD74.1	1.97251e-77	-0.428574	0.588	0.656	4.33933e-73	PB	CD74
HEXIM1.1	3.22143e-77	0.113415	0.14	0.071	7.08682e-73	PB	HEXIM1
MT-ATP8.1	4.53878e-77	-0.230473	0.96	0.979	9.98486e-73	PB	MT-ATP8
LAMP1.1	8.40959e-76	0.12142	0.254	0.165	1.85002e-71	PB	LAMP1
JAK1.1	9.91822e-75	-0.183702	0.556	0.625	2.18191e-70	PB	JAK1
LINC01550.1	1.12618e-73	0.11752	0.198	0.119	2.47749e-69	PB	LINC01550
MAML2.1	1.13432e-73	0.12376	0.204	0.124	2.49539e-69	PB	MAML2
APEX1.1	1.91648e-72	0.132031	0.37	0.272	4.21607e-68	PB	APEX1
CLDND1.1	2.81391e-72	-0.139389	0.182	0.265	6.19032e-68	PB	CLDND1
HNRNPDL.1	3.37411e-72	0.1521	0.773	0.679	7.4227e-68	PB	HNRNPDL
TRAF1.1	5.67438e-72	-0.11459	0.13	0.205	1.24831e-67	PB	TRAF1
ARL6IP5.1	7.3462e-72	0.141257	0.664	0.552	1.61609e-67	PB	ARL6IP5
HNRNPC.1	9.91398e-71	0.129523	0.543	0.433	2.18098e-66	PB	HNRNPC
RNF138.1	1.0668e-70	0.109516	0.192	0.116	2.34686e-66	PB	RNF138
APOBEC3G.1	1.12975e-70	-0.130844	0.154	0.231	2.48534e-66	PB	APOBEC3G
IKZF3.1	3.0248e-70	-0.151908	0.215	0.299	6.65426e-66	PB	IKZF3
PGK1.1	4.74751e-70	0.119183	0.527	0.413	1.0444e-65	PB	PGK1
AP2B1.1	5.16385e-70	-0.126097	0.162	0.24	1.136e-65	PB	AP2B1
ARPC1B.1	6.21413e-70	-0.18464	0.524	0.598	1.36705e-65	PB	ARPC1B
HIST1H1D.1	1.34392e-69	-0.14051	0.161	0.238	2.95649e-65	PB	HIST1H1D
PLP2.1	1.73606e-69	-0.176642	0.436	0.52	3.81915e-65	PB	PLP2
LENG8.1	1.26874e-68	-0.122563	0.156	0.233	2.79109e-64	PB	LENG8
EVL.1	1.46144e-68	0.137394	0.808	0.709	3.21502e-64	PB	EVL
RASGRP2.1	2.2044e-68	0.129153	0.436	0.334	4.84945e-64	PB	RASGRP2
CD247.1	4.19299e-68	0.131609	0.543	0.434	9.22415e-64	PB	CD247
UBL5.1	5.4882e-68	-0.161965	0.655	0.698	1.20735e-63	PB	UBL5
PTMA.1	6.73552e-68	-0.112807	0.999	0.999	1.48175e-63	PB	PTMA
KLF6.1	1.10212e-67	-0.116391	0.483	0.593	2.42456e-63	PB	KLF6
BRK1.1	2.41981e-67	-0.166792	0.468	0.541	5.32334e-63	PB	BRK1
RPL36A.1	2.96006e-67	-0.161388	0.927	0.948	6.51184e-63	PB	RPL36A
NCF1.1	7.56038e-67	-0.14069	0.215	0.296	1.66321e-62	PB	NCF1
GPRIN3.1	1.12522e-66	-0.122528	0.163	0.24	2.47538e-62	PB	GPRIN3
DDIT4.1	1.4027e-66	0.134087	0.42	0.317	3.08581e-62	PB	DDIT4
LSM5.1	2.61753e-66	0.124415	0.337	0.247	5.7583e-62	PB	LSM5
CHST12.1	3.45497e-66	-0.105558	0.117	0.186	7.60059e-62	PB	CHST12
SH2D2A.1	4.09214e-66	-0.109194	0.14	0.214	9.00229e-62	PB	SH2D2A
CDK2AP2.1	8.93275e-66	-0.150154	0.253	0.336	1.96512e-61	PB	CDK2AP2
HSP90AB1.1	1.77524e-65	0.140838	0.759	0.661	3.90534e-61	PB	HSP90AB1
GPR65.1	2.40216e-65	-0.107087	0.137	0.209	5.28451e-61	PB	GPR65
ATP5F1D.1	8.35458e-65	-0.165758	0.562	0.62	1.83792e-60	PB	ATP5F1D
CKLF.1	1.20564e-64	-0.14674	0.216	0.295	2.65229e-60	PB	CKLF
FLI1.1	1.92594e-64	0.122151	0.349	0.258	4.23688e-60	PB	FLI1
TPM4.1	3.40397e-64	-0.128196	0.199	0.279	7.48839e-60	PB	TPM4
IPCEF1.1	5.30008e-64	0.114534	0.227	0.149	1.16596e-59	PB	IPCEF1
HMGN2.1	5.41428e-64	0.146805	0.654	0.555	1.19109e-59	PB	HMGN2
MAPRE2.1	1.49094e-63	0.11077	0.202	0.128	3.27993e-59	PB	MAPRE2
SF3B1.1	4.05142e-63	0.125438	0.475	0.374	8.91271e-59	PB	SF3B1
FKBP5.1	1.80345e-62	0.113675	0.249	0.169	3.9674e-58	PB	FKBP5
MT-ND1.1	6.31592e-62	0.134979	0.986	0.978	1.38944e-57	PB	MT-ND1
ACTG1.1	8.93274e-62	-0.12314	0.969	0.982	1.96511e-57	PB	ACTG1
DEK.1	1.66234e-61	-0.155148	0.389	0.468	3.65697e-57	PB	DEK
EPB41L4A-AS1.1	4.06343e-61	0.111435	0.258	0.177	8.93915e-57	PB	EPB41L4A-AS1
SRSF5.1	6.07783e-61	0.138985	0.798	0.706	1.33706e-56	PB	SRSF5
MT2A.1	6.55738e-61	-0.188433	0.316	0.395	1.44256e-56	PB	MT2A
GABPB1-AS1.1	6.61122e-61	0.116929	0.254	0.175	1.4544e-56	PB	GABPB1-AS1
CORO1B.1	6.99157e-61	-0.185969	0.434	0.507	1.53807e-56	PB	CORO1B
OPTN.1	7.23547e-61	-0.140845	0.303	0.387	1.59173e-56	PB	OPTN
SNHG7.1	9.21896e-61	0.114155	0.306	0.22	2.02808e-56	PB	SNHG7
TNFRSF4.1	9.92047e-61	-0.106332	0.12	0.186	2.1824e-56	PB	TNFRSF4
GNG5.1	2.47504e-60	-0.158579	0.451	0.521	5.44484e-56	PB	GNG5
SDHC.1	3.17008e-60	0.106959	0.278	0.195	6.97386e-56	PB	SDHC
DAD1.1	6.84784e-60	0.109919	0.541	0.438	1.50646e-55	PB	DAD1
HIST1H1E.1	9.63831e-60	-0.130515	0.143	0.211	2.12033e-55	PB	HIST1H1E
S1PR4.1	1.67783e-59	-0.149779	0.269	0.347	3.69105e-55	PB	S1PR4
GPR183.1	2.94262e-59	-0.17722	0.306	0.383	6.47347e-55	PB	GPR183
MDH1.1	4.18374e-59	0.106709	0.293	0.209	9.20381e-55	PB	MDH1
PSMB1.1	4.74718e-59	0.107292	0.458	0.358	1.04433e-54	PB	PSMB1
RNF145.1	8.03782e-59	-0.114279	0.182	0.257	1.76824e-54	PB	RNF145
CD3D.1	3.41696e-58	0.134782	0.834	0.757	7.51696e-54	PB	CD3D
C1QBP.1	3.97202e-58	0.114518	0.435	0.343	8.73804e-54	PB	C1QBP
SF1.1	7.79987e-58	0.122771	0.644	0.542	1.71589e-53	PB	SF1
PTPN7.1	9.40678e-58	-0.117238	0.167	0.238	2.0694e-53	PB	PTPN7
KLF13.1	1.45805e-57	-0.101492	0.121	0.184	3.20756e-53	PB	KLF13
CTSC.1	1.60105e-57	-0.151576	0.264	0.34	3.52215e-53	PB	CTSC
RPS26.1	1.70575e-57	0.210021	0.933	0.928	3.75248e-53	PB	RPS26
FYN.1	2.4136e-57	-0.145214	0.279	0.356	5.30969e-53	PB	FYN
ST13.1	6.36845e-57	0.124207	0.619	0.521	1.401e-52	PB	ST13
HNRNPK.1	9.6629e-57	0.119765	0.679	0.582	2.12574e-52	PB	HNRNPK
PSMA7.1	1.18865e-56	-0.155112	0.545	0.599	2.61491e-52	PB	PSMA7
S1PR1.1	1.21937e-56	-0.151051	0.323	0.398	2.68249e-52	PB	S1PR1
IFITM3.1	1.67985e-56	0.114836	0.294	0.212	3.6955e-52	PB	IFITM3
MT-ND5.1	2.46121e-56	0.11295	0.967	0.933	5.41441e-52	PB	MT-ND5
COTL1.1	2.88584e-56	-0.175612	0.484	0.556	6.34856e-52	PB	COTL1
TMSB4X.1	3.01942e-56	-0.101224	1	1	6.64242e-52	PB	TMSB4X
ZFAS1.1	3.407e-56	0.133307	0.709	0.625	7.49505e-52	PB	ZFAS1
HLA-DRB5.1	6.70964e-56	-0.14555	0.062	0.112	1.47605e-51	PB	HLA-DRB5
PABPC4.1	8.88073e-56	0.102547	0.203	0.134	1.95367e-51	PB	PABPC4
GMFG.1	1.14668e-55	0.126091	0.755	0.663	2.52259e-51	PB	GMFG
RBM39.1	1.20545e-55	0.133882	0.636	0.545	2.65186e-51	PB	RBM39
PSME2.1	1.45908e-55	0.12066	0.513	0.418	3.20983e-51	PB	PSME2
VIM.1	1.8693e-55	-0.113346	0.931	0.962	4.11228e-51	PB	VIM
PTPRCAP.1	2.23369e-55	-0.193953	0.667	0.706	4.9139e-51	PB	PTPRCAP
KLF2.1	2.62867e-55	-0.252094	0.41	0.467	5.78281e-51	PB	KLF2
LINC00861.1	3.42942e-55	-0.184677	0.511	0.571	7.54438e-51	PB	LINC00861
GIMAP2.1	4.78344e-55	0.111056	0.304	0.223	1.05231e-50	PB	GIMAP2
SNHG9.1	1.00631e-54	0.119741	0.234	0.163	2.21377e-50	PB	SNHG9
OST4.1	2.68164e-54	-0.147608	0.779	0.799	5.89934e-50	PB	OST4
GUK1.1	1.47215e-53	-0.154303	0.481	0.545	3.23857e-49	PB	GUK1
PSME1.1	1.62951e-53	0.123884	0.776	0.689	3.58475e-49	PB	PSME1
TRABD.1	1.80694e-53	-0.129875	0.279	0.354	3.97509e-49	PB	TRABD
TAF15.1	2.23574e-53	0.104682	0.349	0.263	4.91841e-49	PB	TAF15
ICAM2.1	2.59628e-53	0.105492	0.415	0.325	5.71157e-49	PB	ICAM2
SUMO2.1	4.26871e-53	-0.141551	0.752	0.775	9.39074e-49	PB	SUMO2
LCP1.1	1.07579e-52	-0.162108	0.524	0.585	2.36662e-48	PB	LCP1
TLN1.1	1.22293e-52	-0.121953	0.233	0.306	2.69032e-48	PB	TLN1
HIST1H4C.1	2.13065e-52	-0.150767	0.631	0.681	4.68722e-48	PB	HIST1H4C
MACF1.1	2.22558e-52	-0.147503	0.283	0.357	4.89605e-48	PB	MACF1
CYTIP.1	8.87136e-52	0.108692	0.512	0.417	1.95161e-47	PB	CYTIP
CD6.1	1.06212e-51	0.114684	0.48	0.39	2.33656e-47	PB	CD6
PRDX6.1	1.65152e-51	0.103134	0.339	0.256	3.63318e-47	PB	PRDX6
ATP5MPL.1	2.16915e-51	0.109198	0.52	0.428	4.77191e-47	PB	ATP5MPL
VPS51.1	4.23319e-51	0.101644	0.351	0.268	9.31259e-47	PB	VPS51
TUFM.1	1.04726e-50	0.103789	0.405	0.32	2.30387e-46	PB	TUFM
MBNL1.1	1.76602e-50	0.127477	0.6	0.511	3.88506e-46	PB	MBNL1
SUB1.1	3.03025e-50	-0.146466	0.655	0.689	6.66625e-46	PB	SUB1
HSPA5.1	3.88574e-50	0.10597	0.355	0.271	8.54824e-46	PB	HSPA5
TNFRSF1B.1	2.53382e-49	-0.110602	0.2	0.27	5.57415e-45	PB	TNFRSF1B
TAGAP.1	3.96805e-49	0.117894	0.407	0.325	8.72931e-45	PB	TAGAP
CCDC107.1	4.7358e-49	-0.122266	0.264	0.335	1.04183e-44	PB	CCDC107
NPM1.1	1.19713e-48	0.116568	0.953	0.937	2.63357e-44	PB	NPM1
HINT1.1	2.82356e-48	-0.120953	0.914	0.92	6.21155e-44	PB	HINT1
SRSF11.1	3.20903e-48	0.106862	0.518	0.427	7.05954e-44	PB	SRSF11
MAL.1	4.92514e-48	0.114937	0.487	0.397	1.08348e-43	PB	MAL
CAMK4.1	5.75141e-48	0.115595	0.482	0.399	1.26525e-43	PB	CAMK4
H3F3A.1	6.56509e-48	-0.114972	0.895	0.92	1.44425e-43	PB	H3F3A
UCP2.1	1.72685e-47	0.136666	0.631	0.547	3.79889e-43	PB	UCP2
CCND2.1	2.60098e-47	-0.119083	0.238	0.307	5.72189e-43	PB	CCND2
VCP.1	8.69385e-47	0.109796	0.392	0.312	1.91256e-42	PB	VCP
SLC25A6.1	9.21614e-46	0.117033	0.846	0.786	2.02746e-41	PB	SLC25A6
ANXA5.1	1.97978e-45	-0.122728	0.268	0.337	4.35532e-41	PB	ANXA5
LDLRAP1.1	2.03567e-45	0.1092	0.403	0.323	4.47827e-41	PB	LDLRAP1
MDFIC.1	3.0403e-45	-0.110612	0.124	0.179	6.68836e-41	PB	MDFIC
STK10.1	3.78227e-45	-0.117456	0.234	0.301	8.32061e-41	PB	STK10
AKNA.1	5.84116e-45	-0.121401	0.257	0.325	1.285e-40	PB	AKNA
FBXW5.1	8.06157e-45	-0.108159	0.224	0.291	1.77347e-40	PB	FBXW5
CD5.1	1.2501e-44	0.107039	0.386	0.308	2.7501e-40	PB	CD5
STK4.1	1.51997e-44	-0.155694	0.573	0.617	3.34378e-40	PB	STK4
CCNL1.1	3.76022e-44	0.110621	0.408	0.329	8.2721e-40	PB	CCNL1
TRA2B.1	4.84869e-44	0.105228	0.474	0.392	1.06666e-39	PB	TRA2B
PPP1R10.1	9.00341e-44	0.103064	0.235	0.171	1.98066e-39	PB	PPP1R10
DIAPH1.1	3.10595e-43	-0.110106	0.214	0.278	6.83279e-39	PB	DIAPH1
TKT.1	3.8121e-43	-0.126183	0.311	0.376	8.38625e-39	PB	TKT
RGS10.1	4.39141e-43	0.117056	0.59	0.509	9.66066e-39	PB	RGS10
EIF3H.1	5.05432e-43	0.110414	0.725	0.638	1.1119e-38	PB	EIF3H
MIF.1	1.3124e-42	-0.126323	0.808	0.817	2.88714e-38	PB	MIF
OXNAD1.1	1.60123e-41	0.109103	0.379	0.306	3.52254e-37	PB	OXNAD1
SLFN5.1	1.63522e-41	-0.144119	0.354	0.419	3.59732e-37	PB	SLFN5
RPL26.1	9.11731e-41	-0.121408	0.999	0.999	2.00572e-36	PB	RPL26
BRD2.1	9.98938e-41	0.134824	0.432	0.36	2.19756e-36	PB	BRD2
JPT1.1	2.10863e-40	-0.103552	0.241	0.305	4.63877e-36	PB	JPT1
GNAS.1	4.41766e-40	-0.121274	0.306	0.37	9.71842e-36	PB	GNAS
ERN1.1	4.8907e-40	-0.105329	0.167	0.225	1.07591e-35	PB	ERN1
TC2N.1	5.53863e-40	-0.144365	0.441	0.497	1.21844e-35	PB	TC2N
RAP1B.1	1.45164e-39	0.104791	0.533	0.452	3.19346e-35	PB	RAP1B
PBXIP1.1	5.89247e-39	0.105806	0.42	0.348	1.29628e-34	PB	PBXIP1
RPS4Y1.1	7.97039e-38	0.203551	0.291	0.226	1.75341e-33	PB	RPS4Y1
ZFP36L1.1	1.195e-37	-0.156934	0.534	0.577	2.62888e-33	PB	ZFP36L1
CITED2.1	1.60293e-37	0.107105	0.321	0.254	3.52629e-33	PB	CITED2
IMP3.1	6.68123e-37	-0.116235	0.357	0.417	1.4698e-32	PB	IMP3
PPP1CA.1	1.88402e-36	-0.129661	0.504	0.551	4.14465e-32	PB	PPP1CA
EZR.1	3.38128e-36	-0.126589	0.359	0.418	7.43849e-32	PB	EZR
ADAR.1	5.37395e-36	-0.112244	0.274	0.334	1.18221e-31	PB	ADAR
RGS19.1	6.66134e-36	-0.112217	0.281	0.341	1.46543e-31	PB	RGS19
SRSF9.1	1.06849e-35	-0.10343	0.214	0.272	2.35057e-31	PB	SRSF9
PAK2.1	1.4081e-33	-0.116428	0.342	0.398	3.09768e-29	PB	PAK2
DOCK8.1	3.63617e-33	-0.111641	0.286	0.342	7.99921e-29	PB	DOCK8
SLC2A3.1	5.40519e-33	0.136651	0.368	0.309	1.18909e-28	PB	SLC2A3
ANKRD11.1	1.59609e-32	-0.101967	0.208	0.262	3.51123e-28	PB	ANKRD11
TUBA1A.1	9.61401e-32	0.102368	0.332	0.271	2.11498e-27	PB	TUBA1A
H1FX.1	5.13205e-31	-0.120778	0.167	0.216	1.129e-26	PB	H1FX
TRAPPC1.1	1.1894e-30	-0.112052	0.436	0.484	2.61657e-26	PB	TRAPPC1
GZMM.1	4.30208e-30	-0.126962	0.334	0.384	9.46416e-26	PB	GZMM
GBP5.1	7.97364e-30	-0.101037	0.198	0.252	1.75412e-25	PB	GBP5
TUBA4A.1	8.07101e-30	-0.10886	0.369	0.422	1.77554e-25	PB	TUBA4A
CCDC85B.1	1.49886e-28	-0.112204	0.432	0.478	3.29735e-24	PB	CCDC85B
RPS27L.1	1.03616e-27	-0.130559	0.432	0.473	2.27944e-23	PB	RPS27L
ARL4C.1	1.07797e-27	-0.115306	0.446	0.493	2.37142e-23	PB	ARL4C
MSN.1	3.43204e-27	-0.125951	0.388	0.43	7.55015e-23	PB	MSN
ARF6.1	1.1711e-26	-0.110846	0.297	0.345	2.57631e-22	PB	ARF6
IFITM2.1	1.58932e-26	0.120683	0.729	0.671	3.49634e-22	PB	IFITM2
CYBA.1	2.22994e-26	-0.102561	0.648	0.685	4.90564e-22	PB	CYBA
HP1BP3.1	3.03067e-26	-0.111843	0.432	0.476	6.66718e-22	PB	HP1BP3
LRRFIP1.1	6.66669e-26	-0.104115	0.493	0.535	1.46661e-21	PB	LRRFIP1
COX8A.1	1.46157e-25	-0.110165	0.526	0.559	3.2153e-21	PB	COX8A
MT-ND6.1	1.80906e-25	-0.179575	0.47	0.499	3.97975e-21	PB	MT-ND6
CALM2.1	2.12578e-25	-0.121726	0.596	0.612	4.6765e-21	PB	CALM2
PCBP1.1	2.14562e-25	0.125085	0.527	0.475	4.72015e-21	PB	PCBP1
RHOG.1	2.27436e-25	-0.100531	0.385	0.432	5.00337e-21	PB	RHOG
ATP5ME.1	2.8383e-25	-0.113364	0.575	0.6	6.24399e-21	PB	ATP5ME
ATP5MD.1	7.80239e-25	-0.102931	0.57	0.596	1.71645e-20	PB	ATP5MD
CD47.1	9.61239e-25	-0.110667	0.399	0.443	2.11463e-20	PB	CD47
KRT10.1	1.12531e-24	-0.100968	0.424	0.468	2.47558e-20	PB	KRT10
H2AFZ.1	9.24743e-24	-0.10879	0.512	0.546	2.03434e-19	PB	H2AFZ
AAK1.1	3.92017e-23	-0.107648	0.553	0.589	8.62399e-19	PB	AAK1
ALDOA.1	5.45324e-23	-0.108156	0.536	0.565	1.19966e-18	PB	ALDOA
SMDT1.1	5.95191e-23	-0.101959	0.629	0.653	1.30936e-18	PB	SMDT1
TRBC1.1	2.42223e-22	-0.148372	0.387	0.425	5.32867e-18	PB	TRBC1
ACAP1.1	4.63613e-22	-0.108457	0.581	0.606	1.0199e-17	PB	ACAP1
STK17A.1	5.74445e-22	-0.117882	0.449	0.483	1.26372e-17	PB	STK17A
KMT2E.1	1.12757e-21	-0.10229	0.508	0.54	2.48055e-17	PB	KMT2E
ANKRD12.1	2.23908e-21	-0.101605	0.547	0.58	4.92575e-17	PB	ANKRD12
SMCHD1.1	1.0691e-19	-0.108572	0.433	0.469	2.35191e-15	PB	SMCHD1
YWHAB.1	1.7375e-19	-0.102382	0.766	0.759	3.82232e-15	PB	YWHAB
N4BP2L2.1	2.20545e-19	-0.102283	0.452	0.486	4.85177e-15	PB	N4BP2L2
GPX4.1	6.28851e-19	-0.101278	0.613	0.629	1.38341e-14	PB	GPX4
TMEM258.1	7.60151e-19	-0.10099	0.545	0.566	1.67226e-14	PB	TMEM258
CD44.1	2.8021e-18	-0.100092	0.581	0.603	6.16434e-14	PB	CD44
NME2.1	2.88487e-15	-0.119334	0.52	0.536	6.34642e-11	PB	NME2
RPS10.1	1.24709e-14	-0.158951	0.585	0.575	2.74348e-10	PB	RPS10
MZT2B.1	1.4087e-09	-0.10082	0.373	0.39	3.099e-05	PB	MZT2B
HLA-C.1	3.83783e-08	-0.100142	0.998	0.996	0.000844285	PB	HLA-C

## Sheet: DGE_CD8_CSFvsPB
	p_val	avg_log2FC	pct.CSF	pct.PB	p_val_adj	cluster	gene
RPLP2	0	-0.479694	1	1	0	CSF	RPLP2
RPL10A	0	-0.506447	0.987	0.997	0	CSF	RPL10A
RPL37	0	-0.512843	1	1	0	CSF	RPL37
RPS14	0	-0.516041	1	1	0	CSF	RPS14
RPSA	0	-0.559832	0.991	0.999	0	CSF	RPSA
RPS16	0	-0.616586	0.99	0.997	0	CSF	RPS16
RPL7	0	-0.621723	0.865	0.965	0	CSF	RPL7
RPL21	0	-0.689872	0.996	1	0	CSF	RPL21
RPL37A	0	-0.76467	0.977	0.997	0	CSF	RPL37A
RPS20	0	-0.80715	0.492	0.829	0	CSF	RPS20
RPS2	0	-0.818749	0.991	0.998	0	CSF	RPS2
RPL13A	0	-0.832048	0.93	0.992	0	CSF	RPL13A
JUNB	0	-1.34418	0.584	0.878	0	CSF	JUNB
JUN	0	-1.46858	0.188	0.573	0	CSF	JUN
RPS8	1.2545e-297	-0.505658	1	1	2.75978e-293	CSF	RPS8
MT-CO3	7.95024e-286	-0.495259	0.999	1	1.74897e-281	CSF	MT-CO3
RPS6	6.40845e-272	-0.471442	0.999	1	1.4098e-267	CSF	RPS6
FOS	2.31312e-261	-1.03601	0.035	0.345	5.08862e-257	CSF	FOS
RPL23A	2.41245e-249	-0.367222	0.999	0.999	5.30715e-245	CSF	RPL23A
TXNIP	1.16701e-247	-0.607616	0.888	0.963	2.5673e-243	CSF	TXNIP
RPS27A	5.35973e-246	-0.318408	1	1	1.17909e-241	CSF	RPS27A
DUSP1	1.36618e-243	-0.886118	0.169	0.483	3.00546e-239	CSF	DUSP1
GZMK	3.04055e-238	0.56292	0.679	0.316	6.68891e-234	CSF	GZMK
UBA52	9.62499e-216	-0.379325	0.979	0.994	2.1174e-211	CSF	UBA52
FTH1	9.98295e-212	0.578543	0.992	0.978	2.19615e-207	CSF	FTH1
EEF1A1	7.85827e-211	-0.313085	1	1	1.72874e-206	CSF	EEF1A1
LDLR	8.69722e-210	0.197735	0.149	0.019	1.9133e-205	CSF	LDLR
RPL22	2.3657e-204	-0.437083	0.991	0.997	5.2043e-200	CSF	RPL22
RPS3A	5.32238e-203	-0.392956	1	1	1.17087e-198	CSF	RPS3A
CD48	5.50707e-203	-0.48339	0.487	0.752	1.2115e-198	CSF	CD48
RPL31	1.7011e-186	-0.408117	0.926	0.972	3.74225e-182	CSF	RPL31
ATP5F1E	3.06348e-184	0.390326	0.988	0.974	6.73936e-180	CSF	ATP5F1E
IFITM1	1.07752e-177	-0.46745	0.907	0.971	2.37044e-173	CSF	IFITM1
S100A11	2.91431e-175	0.512426	0.647	0.41	6.4112e-171	CSF	S100A11
GADD45B	1.44338e-171	-0.555831	0.157	0.411	3.17528e-167	CSF	GADD45B
TPT1	2.26056e-169	-0.386999	1	1	4.97301e-165	CSF	TPT1
ZFP36L2	1.21341e-168	0.50933	0.968	0.882	2.66939e-164	CSF	ZFP36L2
RPL15	1.68309e-163	-0.310008	0.998	0.999	3.70263e-159	CSF	RPL15
CXCR3	7.44785e-163	0.368387	0.397	0.179	1.63845e-158	CSF	CXCR3
COTL1	8.56594e-163	0.481187	0.671	0.431	1.88442e-158	CSF	COTL1
CD74	1.69973e-161	0.723956	0.85	0.708	3.73923e-157	CSF	CD74
GPR183	1.01515e-160	0.337337	0.34	0.136	2.23322e-156	CSF	GPR183
RPL9	6.35626e-160	-0.359381	0.997	0.999	1.39831e-155	CSF	RPL9
RPS29	4.3626e-155	-0.344133	0.999	1	9.59728e-151	CSF	RPS29
MT-CYB	4.2456e-153	-0.352119	0.997	0.999	9.33988e-149	CSF	MT-CYB
RPS12	2.34544e-149	-0.294873	1	1	5.15973e-145	CSF	RPS12
INSIG1	2.96879e-149	0.307958	0.279	0.104	6.53103e-145	CSF	INSIG1
HLA-DRA	3.60093e-148	0.53725	0.286	0.106	7.9217e-144	CSF	HLA-DRA
PLAC8	6.89831e-146	-0.380083	0.124	0.358	1.51756e-141	CSF	PLAC8
GNLY	1.43183e-145	-1.6815	0.105	0.326	3.14988e-141	CSF	GNLY
CD52	3.53718e-139	-0.439883	0.94	0.975	7.78143e-135	CSF	CD52
RPL34	8.67308e-139	-0.258872	1	1	1.90799e-134	CSF	RPL34
RPL35A	2.95268e-135	-0.258191	1	1	6.49561e-131	CSF	RPL35A
CCL4	5.01696e-132	0.670366	0.476	0.271	1.10368e-127	CSF	CCL4
GAPDH	1.82709e-128	0.361906	0.965	0.912	4.01941e-124	CSF	GAPDH
TAGLN2	5.63455e-128	-0.487072	0.44	0.641	1.23955e-123	CSF	TAGLN2
ACTN1	3.3175e-125	-0.328116	0.043	0.227	7.29818e-121	CSF	ACTN1
ITGB1	1.5666e-123	0.380588	0.566	0.337	3.44637e-119	CSF	ITGB1
FOSB	2.39258e-123	-0.3386	0.011	0.174	5.26343e-119	CSF	FOSB
IER2	2.52576e-119	-0.589422	0.451	0.633	5.55642e-115	CSF	IER2
TMA7	1.73706e-118	0.306254	0.962	0.938	3.82136e-114	CSF	TMA7
HLA-DRB1	6.97938e-118	0.567132	0.484	0.284	1.53539e-113	CSF	HLA-DRB1
PPP1R15A	4.38071e-117	-0.355534	0.069	0.254	9.63713e-113	CSF	PPP1R15A
LINC02446	1.12943e-114	-0.536946	0.117	0.314	2.48464e-110	CSF	LINC02446
UBC	3.22763e-112	-0.364958	0.738	0.877	7.10046e-108	CSF	UBC
FGFBP2	3.09432e-111	-0.717922	0.06	0.231	6.80721e-107	CSF	FGFBP2
SH3BGRL3	1.37916e-109	0.278024	0.992	0.957	3.03401e-105	CSF	SH3BGRL3
RPL4	4.86474e-108	-0.337779	0.948	0.969	1.07019e-103	CSF	RPL4
PIK3IP1	7.55516e-106	-0.36218	0.244	0.445	1.66206e-101	CSF	PIK3IP1
RPS11	1.36335e-105	-0.321114	0.872	0.936	2.99924e-101	CSF	RPS11
S100A6	2.82926e-103	0.323567	0.952	0.874	6.2241e-99	CSF	S100A6
MT-ND1	1.00336e-102	-0.31125	0.981	0.993	2.2073e-98	CSF	MT-ND1
GZMB	2.03157e-102	-0.589506	0.044	0.201	4.46926e-98	CSF	GZMB
MT-ND5	1.37332e-100	-0.29916	0.937	0.985	3.02116e-96	CSF	MT-ND5
HLA-A	7.28814e-98	-0.309042	0.986	0.997	1.60332e-93	CSF	HLA-A
MT-ND2	2.26739e-97	-0.361456	0.938	0.968	4.98804e-93	CSF	MT-ND2
SQLE	1.31839e-93	0.149218	0.127	0.035	2.90033e-89	CSF	SQLE
RPL32	5.98817e-92	-0.246348	1	1	1.31734e-87	CSF	RPL32
FCGR3A	2.40657e-91	-0.39576	0.037	0.178	5.29422e-87	CSF	FCGR3A
RPL41	2.90799e-91	0.189015	1	1	6.3973e-87	CSF	RPL41
ID2	2.89683e-90	-0.3506	0.263	0.455	6.37274e-86	CSF	ID2
SERF2	3.91573e-90	0.25647	0.985	0.967	8.61421e-86	CSF	SERF2
RPL36	1.01843e-89	0.223263	1	1	2.24043e-85	CSF	RPL36
OAZ1	2.29802e-89	0.291383	0.905	0.842	5.0554e-85	CSF	OAZ1
CCND3	6.8081e-87	-0.30904	0.543	0.708	1.49771e-82	CSF	CCND3
HLA-DPA1	4.6967e-86	0.471636	0.523	0.353	1.03323e-81	CSF	HLA-DPA1
RGS1	5.49131e-86	0.195688	0.125	0.036	1.20803e-81	CSF	RGS1
SREBF2	1.67995e-85	0.167865	0.172	0.064	3.69571e-81	CSF	SREBF2
TRAC	3.8512e-85	0.34376	0.622	0.47	8.47226e-81	CSF	TRAC
RPL38	1.71764e-84	-0.266563	0.979	0.985	3.77863e-80	CSF	RPL38
TIGIT	3.29591e-84	0.225992	0.275	0.133	7.25067e-80	CSF	TIGIT
DUSP2	3.09665e-83	0.545286	0.567	0.406	6.81232e-79	CSF	DUSP2
TRABD2A	8.19755e-83	-0.246392	0.068	0.214	1.80338e-78	CSF	TRABD2A
LRRN3	6.29593e-82	-0.201257	0.007	0.119	1.38504e-77	CSF	LRRN3
FYN	3.25756e-79	0.29797	0.543	0.376	7.1663e-75	CSF	FYN
YME1L1	2.72165e-78	-0.291635	0.218	0.389	5.98736e-74	CSF	YME1L1
DDX5	3.39815e-78	-0.286369	0.762	0.876	7.47558e-74	CSF	DDX5
EEF1B2	5.45931e-78	-0.281995	0.981	0.984	1.20099e-73	CSF	EEF1B2
CCR7	6.40065e-78	-0.444763	0.214	0.371	1.40808e-73	CSF	CCR7
AC004687.1	1.07219e-77	0.214533	0.264	0.131	2.35871e-73	CSF	AC004687.1
TMIGD2	6.0111e-77	-0.170982	0.013	0.124	1.32238e-72	CSF	TMIGD2
SATB1	1.88989e-76	-0.244998	0.128	0.288	4.15758e-72	CSF	SATB1
AC245014.3	2.20526e-76	-0.230327	0.038	0.164	4.85134e-72	CSF	AC245014.3
SLF1	3.45827e-76	0.203722	0.224	0.103	7.60785e-72	CSF	SLF1
NOSIP	5.26424e-76	-0.365883	0.463	0.62	1.15808e-71	CSF	NOSIP
CLDND1	2.34468e-75	0.24463	0.309	0.168	5.15806e-71	CSF	CLDND1
HINT1	1.68454e-72	0.264937	0.906	0.862	3.70583e-68	CSF	HINT1
FTL	1.35778e-70	0.313198	0.99	0.984	2.98697e-66	CSF	FTL
SON	1.94192e-70	0.277735	0.8	0.697	4.27204e-66	CSF	SON
CST7	2.67463e-70	0.291153	0.762	0.535	5.88392e-66	CSF	CST7
KLRD1	1.32804e-69	-0.424378	0.149	0.295	2.92156e-65	CSF	KLRD1
TXK	1.72738e-66	-0.184383	0.048	0.168	3.80007e-62	CSF	TXK
HLA-DQB1	2.41182e-66	0.224487	0.215	0.102	5.30575e-62	CSF	HLA-DQB1
LEF1	1.37838e-65	-0.333042	0.213	0.359	3.0323e-61	CSF	LEF1
ADGRG1	3.5462e-65	-0.271232	0.044	0.158	7.80128e-61	CSF	ADGRG1
UBB	1.04816e-64	-0.263851	0.603	0.745	2.30586e-60	CSF	UBB
CD81	1.24945e-64	0.168119	0.18	0.08	2.74867e-60	CSF	CD81
RPS5	1.83074e-64	-0.233957	0.997	0.998	4.02744e-60	CSF	RPS5
AHNAK	6.14066e-64	0.288408	0.622	0.463	1.35088e-59	CSF	AHNAK
SPON2	6.75795e-64	-0.326306	0.061	0.179	1.48668e-59	CSF	SPON2
TMSB4X	1.03015e-63	0.190342	1	1	2.26622e-59	CSF	TMSB4X
AC007952.4	2.8393e-63	-0.220825	0.088	0.219	6.24618e-59	CSF	AC007952.4
RPL36AL	2.96355e-63	0.240781	0.961	0.94	6.51952e-59	CSF	RPL36AL
CSKMT	4.25794e-63	-0.165392	0.032	0.138	9.36704e-59	CSF	CSKMT
SAMSN1	4.58125e-63	0.163239	0.199	0.094	1.00783e-58	CSF	SAMSN1
LIME1	4.73918e-63	0.272847	0.552	0.411	1.04257e-58	CSF	LIME1
RPL18	9.56311e-63	-0.18492	1	1	2.10379e-58	CSF	RPL18
RNF213	1.37905e-62	0.29337	0.704	0.587	3.03377e-58	CSF	RNF213
SH2D1A	7.66995e-62	0.25443	0.384	0.246	1.68731e-57	CSF	SH2D1A
FBL	1.37002e-61	-0.236692	0.321	0.479	3.0139e-57	CSF	FBL
CD2	1.79781e-61	0.302503	0.732	0.635	3.95499e-57	CSF	CD2
CCL5	3.78389e-61	0.273077	0.868	0.614	8.32418e-57	CSF	CCL5
PDCD1	4.33833e-61	0.116049	0.117	0.041	9.5439e-57	CSF	PDCD1
IL10RA	6.41723e-61	0.261009	0.527	0.385	1.41173e-56	CSF	IL10RA
RPS15A	2.89571e-59	0.139313	1	1	6.37028e-55	CSF	RPS15A
HLA-DPB1	3.55902e-59	0.411399	0.539	0.401	7.82949e-55	CSF	HLA-DPB1
PPDPF	5.57861e-59	0.260157	0.887	0.839	1.22724e-54	CSF	PPDPF
YPEL3	1.06423e-58	0.260575	0.344	0.217	2.3412e-54	CSF	YPEL3
RPL27A	2.19899e-58	-0.266876	0.865	0.903	4.83757e-54	CSF	RPL27A
CSTB	4.21149e-58	0.253746	0.553	0.424	9.26486e-54	CSF	CSTB
CYP51A1	7.67525e-57	0.112911	0.118	0.044	1.68848e-52	CSF	CYP51A1
RBM3	1.09084e-56	-0.231301	0.526	0.673	2.39974e-52	CSF	RBM3
CAPG	1.34621e-56	0.147616	0.148	0.063	2.96154e-52	CSF	CAPG
ANXA2	8.63102e-56	0.216584	0.426	0.282	1.89874e-51	CSF	ANXA2
EIF3E	1.78164e-55	-0.262893	0.567	0.696	3.91943e-51	CSF	EIF3E
NT5E	2.22536e-55	-0.148744	0.023	0.115	4.89556e-51	CSF	NT5E
HLA-DMA	4.96312e-55	0.176006	0.184	0.089	1.09184e-50	CSF	HLA-DMA
MT2A	2.13152e-54	0.347073	0.573	0.459	4.68914e-50	CSF	MT2A
HSP90AB1	3.01877e-54	-0.245732	0.634	0.767	6.641e-50	CSF	HSP90AB1
PLP2	4.16317e-54	0.265868	0.448	0.323	9.15856e-50	CSF	PLP2
TENT5C	7.02337e-54	0.133957	0.139	0.058	1.54507e-49	CSF	TENT5C
HLA-E	7.82969e-54	-0.209325	0.972	0.99	1.72245e-49	CSF	HLA-E
RPL23	9.31907e-54	-0.250178	0.719	0.819	2.0501e-49	CSF	RPL23
CRIP1	1.12607e-53	0.31096	0.572	0.454	2.47723e-49	CSF	CRIP1
PDE4B	2.60207e-53	0.176682	0.214	0.112	5.72428e-49	CSF	PDE4B
ANXA5	5.53029e-53	0.229723	0.379	0.253	1.21661e-48	CSF	ANXA5
RAP1B	8.42736e-53	-0.2497	0.526	0.656	1.85394e-48	CSF	RAP1B
HNRNPA2B1	2.59049e-52	-0.219833	0.747	0.852	5.69881e-48	CSF	HNRNPA2B1
S1PR5	8.80942e-52	-0.187952	0.056	0.159	1.93799e-47	CSF	S1PR5
PSAP	9.47697e-52	-0.194095	0.224	0.366	2.08484e-47	CSF	PSAP
RPL26	4.26875e-51	0.205739	0.998	0.998	9.39083e-47	CSF	RPL26
MSMO1	7.99993e-51	0.117617	0.134	0.057	1.7599e-46	CSF	MSMO1
IFITM3	7.30775e-50	-0.245088	0.237	0.373	1.60763e-45	CSF	IFITM3
MT-ND4	8.98169e-50	-0.234908	0.973	0.98	1.97588e-45	CSF	MT-ND4
PTPRCAP	1.04155e-49	0.282244	0.801	0.737	2.2913e-45	CSF	PTPRCAP
EIF3L	3.97995e-49	-0.218194	0.532	0.667	8.75548e-45	CSF	EIF3L
DDIT4	4.32253e-49	-0.205011	0.237	0.378	9.50914e-45	CSF	DDIT4
FDFT1	3.87285e-48	0.20733	0.386	0.265	8.51988e-44	CSF	FDFT1
UQCR11	5.49168e-48	0.234755	0.737	0.668	1.20811e-43	CSF	UQCR11
AC087239.1	1.06897e-47	-0.132447	0.031	0.116	2.35162e-43	CSF	AC087239.1
GZMA	2.34967e-47	0.250945	0.687	0.511	5.16903e-43	CSF	GZMA
COX6C	2.91321e-47	-0.18848	0.627	0.752	6.40876e-43	CSF	COX6C
RPS27	2.95187e-47	0.118624	1	1	6.49382e-43	CSF	RPS27
UQCRB	3.65399e-47	-0.208463	0.77	0.858	8.03841e-43	CSF	UQCRB
CD99	4.55899e-47	0.178279	0.831	0.684	1.00293e-42	CSF	CD99
RPL10	1.62671e-46	-0.132299	1	1	3.57861e-42	CSF	RPL10
RACK1	1.8367e-46	-0.164934	0.993	0.998	4.04056e-42	CSF	RACK1
DYNLT1	2.03151e-46	0.162678	0.262	0.156	4.46912e-42	CSF	DYNLT1
CX3CR1	2.07699e-46	-0.206409	0.051	0.144	4.56918e-42	CSF	CX3CR1
ARPC2	5.04623e-46	0.183459	0.874	0.818	1.11012e-41	CSF	ARPC2
RPS4X	7.13577e-46	-0.159447	1	1	1.5698e-41	CSF	RPS4X
RPL5	3.78354e-45	-0.178308	0.998	0.998	8.32341e-41	CSF	RPL5
SNHG8	1.95158e-44	-0.261798	0.511	0.626	4.29328e-40	CSF	SNHG8
HSPA5	2.14208e-44	-0.212031	0.285	0.419	4.71236e-40	CSF	HSPA5
SRRM2	2.68745e-44	0.239635	0.502	0.386	5.91213e-40	CSF	SRRM2
NCR3	3.20003e-44	-0.2225	0.103	0.209	7.03973e-40	CSF	NCR3
ILF3-DT	4.06722e-44	-0.191668	0.164	0.282	8.94749e-40	CSF	ILF3-DT
PLEC	4.78602e-44	0.161645	0.241	0.141	1.05288e-39	CSF	PLEC
CYTOR	8.60596e-44	0.189006	0.327	0.212	1.89323e-39	CSF	CYTOR
CKLF	8.72705e-44	0.184036	0.36	0.242	1.91986e-39	CSF	CKLF
PRSS23	8.74298e-44	-0.169992	0.033	0.114	1.92337e-39	CSF	PRSS23
H3F3B	8.97462e-44	0.192997	0.967	0.92	1.97433e-39	CSF	H3F3B
DBI	1.34194e-43	0.221139	0.576	0.465	2.95214e-39	CSF	DBI
TSPYL2	1.83183e-43	-0.182606	0.117	0.226	4.02984e-39	CSF	TSPYL2
SLAMF1	2.38603e-43	0.138155	0.193	0.104	5.24903e-39	CSF	SLAMF1
EGR1	2.70914e-43	-0.238768	0.024	0.1	5.95984e-39	CSF	EGR1
MT1E	5.89619e-43	0.117785	0.137	0.063	1.2971e-38	CSF	MT1E
KIAA1551	1.22914e-42	0.252236	0.544	0.435	2.70398e-38	CSF	KIAA1551
LYAR	1.48203e-42	0.223831	0.501	0.375	3.26032e-38	CSF	LYAR
CST3	2.21193e-42	0.342802	0.137	0.065	4.86603e-38	CSF	CST3
RPS13	5.63377e-42	-0.207086	1	1	1.23937e-37	CSF	RPS13
AC243960.1	7.48749e-42	-0.176835	0.209	0.332	1.64717e-37	CSF	AC243960.1
NFKBIZ	8.60384e-42	-0.166811	0.089	0.19	1.89276e-37	CSF	NFKBIZ
EIF2S3	1.23033e-41	-0.178445	0.321	0.457	2.70661e-37	CSF	EIF2S3
RPL19	1.87041e-41	-0.132403	1	1	4.11472e-37	CSF	RPL19
GNAI2	3.41501e-41	0.202628	0.417	0.301	7.51267e-37	CSF	GNAI2
CD7	4.26992e-41	-0.216858	0.586	0.706	9.3934e-37	CSF	CD7
MT-CO1	4.3716e-41	0.183443	1	1	9.61707e-37	CSF	MT-CO1
MAL	4.73888e-41	-0.171908	0.127	0.238	1.04251e-36	CSF	MAL
EMP3	1.99787e-40	0.206931	0.831	0.777	4.39512e-36	CSF	EMP3
EIF4A2	3.49614e-40	-0.192036	0.505	0.629	7.69115e-36	CSF	EIF4A2
MAPRE2	8.50393e-40	-0.174936	0.152	0.262	1.87078e-35	CSF	MAPRE2
IDI1	9.46789e-40	0.158532	0.263	0.164	2.08284e-35	CSF	IDI1
CD3D	1.41822e-39	-0.211442	0.793	0.875	3.11995e-35	CSF	CD3D
CXCR6	2.6306e-39	0.110855	0.101	0.042	5.78705e-35	CSF	CXCR6
TTC38	5.86378e-39	-0.146912	0.046	0.126	1.28997e-34	CSF	TTC38
TC2N	6.00848e-39	0.243249	0.532	0.433	1.3218e-34	CSF	TC2N
EPHX2	8.31478e-39	-0.122729	0.043	0.122	1.82917e-34	CSF	EPHX2
CD8A	1.77375e-38	-0.223338	0.82	0.886	3.90207e-34	CSF	CD8A
IFITM2	1.94075e-38	-0.301639	0.688	0.773	4.26946e-34	CSF	IFITM2
CD27	2.04291e-38	0.221898	0.583	0.468	4.4942e-34	CSF	CD27
LINC00861	2.39018e-38	0.241663	0.55	0.454	5.25816e-34	CSF	LINC00861
NFKBIA	4.71401e-38	-0.269154	0.273	0.386	1.03703e-33	CSF	NFKBIA
TSC22D3	5.07217e-38	-0.231188	0.551	0.67	1.11583e-33	CSF	TSC22D3
BTG1	6.81994e-38	0.266886	0.972	0.956	1.50032e-33	CSF	BTG1
AL118516.1	1.36118e-37	-0.135306	0.075	0.165	2.99446e-33	CSF	AL118516.1
CD84	1.69731e-37	0.144192	0.235	0.142	3.73391e-33	CSF	CD84
SAMD3	1.97204e-37	0.187801	0.427	0.313	4.3383e-33	CSF	SAMD3
OST4	2.52e-37	0.201581	0.822	0.789	5.54376e-33	CSF	OST4
CLIC1	3.3547e-37	0.173489	0.756	0.63	7.38001e-33	CSF	CLIC1
C6orf48	4.54838e-37	-0.167809	0.172	0.28	1.0006e-32	CSF	C6orf48
C12orf75	7.80287e-37	0.187598	0.473	0.354	1.71655e-32	CSF	C12orf75
HLA-DRB5	1.22179e-36	0.202387	0.283	0.181	2.68782e-32	CSF	HLA-DRB5
STK4	1.26834e-36	0.231227	0.638	0.565	2.79023e-32	CSF	STK4
STK17A	2.82983e-36	0.21996	0.646	0.567	6.22534e-32	CSF	STK17A
NCF1	3.07026e-36	0.156733	0.265	0.171	6.75427e-32	CSF	NCF1
UBL5	1.13093e-35	0.192977	0.75	0.693	2.48793e-31	CSF	UBL5
NLRC3	1.6684e-35	0.151229	0.29	0.192	3.67031e-31	CSF	NLRC3
PRMT2	2.13086e-35	-0.17608	0.468	0.586	4.68768e-31	CSF	PRMT2
RPS18	4.01189e-35	0.129971	1	1	8.82575e-31	CSF	RPS18
WDR74	4.10796e-35	-0.159896	0.163	0.266	9.0371e-31	CSF	WDR74
RPL27	4.87294e-35	-0.158703	0.977	0.982	1.072e-30	CSF	RPL27
SPINT2	7.358e-35	-0.126321	0.075	0.161	1.61869e-30	CSF	SPINT2
IKZF3	9.00929e-35	0.196281	0.433	0.328	1.98195e-30	CSF	IKZF3
SET	9.59178e-35	0.217339	0.515	0.419	2.1101e-30	CSF	SET
XCL1	1.42327e-34	0.129414	0.12	0.058	3.13105e-30	CSF	XCL1
LAIR1	1.48299e-34	-0.122069	0.078	0.163	3.26242e-30	CSF	LAIR1
DAZAP2	2.77602e-34	-0.175905	0.661	0.769	6.10697e-30	CSF	DAZAP2
ARPC1B	3.80462e-34	0.214922	0.639	0.553	8.36978e-30	CSF	ARPC1B
CCNI	3.96792e-34	0.188067	0.88	0.851	8.72902e-30	CSF	CCNI
C1orf162	5.42113e-34	-0.152643	0.126	0.223	1.19259e-29	CSF	C1orf162
SIT1	1.2549e-33	0.175651	0.427	0.321	2.76066e-29	CSF	SIT1
GNAS	1.58515e-33	0.180201	0.433	0.331	3.48717e-29	CSF	GNAS
S1PR4	1.78086e-33	0.18157	0.366	0.267	3.91771e-29	CSF	S1PR4
ANXA1	2.08019e-33	-0.316033	0.473	0.551	4.57621e-29	CSF	ANXA1
COQ7	2.89408e-33	-0.103479	0.035	0.102	6.36669e-29	CSF	COQ7
KTN1	4.10764e-33	0.181709	0.479	0.377	9.0364e-29	CSF	KTN1
MYH9	4.52425e-33	0.228614	0.652	0.576	9.9529e-29	CSF	MYH9
GUK1	7.08098e-33	0.190158	0.68	0.596	1.55775e-28	CSF	GUK1
CD247	7.09908e-33	-0.175307	0.417	0.532	1.56173e-28	CSF	CD247
OXA1L	8.42057e-33	-0.147417	0.221	0.33	1.85244e-28	CSF	OXA1L
HERPUD1	1.01388e-32	0.196898	0.377	0.278	2.23044e-28	CSF	HERPUD1
H2AFX	1.2414e-32	-0.115635	0.06	0.137	2.73096e-28	CSF	H2AFX
FCRL6	1.41941e-32	-0.166738	0.088	0.171	3.12256e-28	CSF	FCRL6
PIM2	1.61081e-32	-0.158906	0.179	0.281	3.54362e-28	CSF	PIM2
FLI1	2.41785e-32	-0.148916	0.232	0.341	5.31903e-28	CSF	FLI1
ACAT2	2.86028e-32	0.11105	0.165	0.093	6.29233e-28	CSF	ACAT2
OPTN	3.03923e-32	0.167862	0.397	0.293	6.686e-28	CSF	OPTN
SUB1	5.19899e-32	0.193979	0.717	0.662	1.14373e-27	CSF	SUB1
LYST	6.75494e-32	0.142244	0.223	0.14	1.48602e-27	CSF	LYST
ITGA4	6.82869e-32	0.183628	0.514	0.407	1.50224e-27	CSF	ITGA4
RIPOR2	7.95407e-32	-0.16585	0.488	0.609	1.74982e-27	CSF	RIPOR2
GPRIN3	8.95504e-32	0.127168	0.212	0.13	1.97002e-27	CSF	GPRIN3
CD44	1.26784e-31	0.213647	0.602	0.523	2.78912e-27	CSF	CD44
SH3YL1	1.5805e-31	-0.139994	0.088	0.169	3.47694e-27	CSF	SH3YL1
IDH2	2.42813e-31	0.171934	0.358	0.262	5.34164e-27	CSF	IDH2
RASGRP2	3.21387e-31	-0.149767	0.285	0.397	7.07019e-27	CSF	RASGRP2
BLOC1S1	3.49513e-31	0.137037	0.267	0.178	7.68894e-27	CSF	BLOC1S1
HNRNPA0	4.61244e-31	-0.153994	0.463	0.576	1.01469e-26	CSF	HNRNPA0
NDFIP1	8.44534e-31	-0.191566	0.383	0.487	1.85789e-26	CSF	NDFIP1
MT-CO2	1.54372e-30	-0.121172	1	1	3.39603e-26	CSF	MT-CO2
ATP2B4	2.1788e-30	0.13813	0.264	0.175	4.79314e-26	CSF	ATP2B4
SERTAD1	2.91755e-30	-0.111977	0.042	0.107	6.41832e-26	CSF	SERTAD1
GZMH	4.80088e-30	-0.713961	0.245	0.309	1.05615e-25	CSF	GZMH
YWHAB	9.84641e-30	0.195195	0.808	0.778	2.16611e-25	CSF	YWHAB
WNK1	1.0233e-29	0.160734	0.335	0.242	2.25116e-25	CSF	WNK1
COX4I1	1.02627e-29	-0.15036	0.916	0.948	2.25769e-25	CSF	COX4I1
PFDN6	1.08566e-29	-0.109525	0.081	0.16	2.38833e-25	CSF	PFDN6
OXNAD1	1.09488e-29	-0.166422	0.232	0.333	2.40862e-25	CSF	OXNAD1
RPL36A	1.44836e-29	0.157337	0.944	0.905	3.18625e-25	CSF	RPL36A
MYLIP	1.54736e-29	-0.117669	0.097	0.18	3.40403e-25	CSF	MYLIP
TGFB1	1.55661e-29	0.199536	0.446	0.353	3.42438e-25	CSF	TGFB1
CXCR4	2.14444e-29	0.291833	0.548	0.482	4.71755e-25	CSF	CXCR4
TOMM7	3.66524e-29	-0.147273	0.909	0.942	8.06316e-25	CSF	TOMM7
TCF7	5.388e-29	-0.219584	0.395	0.492	1.18531e-24	CSF	TCF7
RPS23	5.75039e-29	-0.127635	1	1	1.26503e-24	CSF	RPS23
BRD2	5.94378e-29	-0.199823	0.369	0.469	1.30757e-24	CSF	BRD2
LDHB	6.18628e-29	-0.195028	0.768	0.819	1.36092e-24	CSF	LDHB
LIMS1	6.27219e-29	0.116207	0.193	0.118	1.37982e-24	CSF	LIMS1
TRAF1	8.49434e-29	0.12176	0.19	0.117	1.86867e-24	CSF	TRAF1
RPLP0	9.02744e-29	-0.13104	0.997	0.997	1.98595e-24	CSF	RPLP0
AP1M1	1.17824e-28	-0.130358	0.172	0.266	2.59201e-24	CSF	AP1M1
APBA2	1.62102e-28	-0.106723	0.058	0.128	3.56608e-24	CSF	APBA2
LAMP1	2.72715e-28	-0.140198	0.192	0.287	5.99945e-24	CSF	LAMP1
CCNH	3.29791e-28	-0.139483	0.192	0.288	7.25507e-24	CSF	CCNH
SMCHD1	3.96116e-28	0.195106	0.475	0.388	8.71416e-24	CSF	SMCHD1
JPT1	4.47389e-28	0.140046	0.331	0.238	9.84212e-24	CSF	JPT1
GNL3	4.84709e-28	-0.111621	0.086	0.163	1.06631e-23	CSF	GNL3
PRDX6	1.0722e-27	-0.136768	0.293	0.398	2.35873e-23	CSF	PRDX6
SNHG9	1.27056e-27	-0.153328	0.176	0.265	2.79509e-23	CSF	SNHG9
YWHAQ	1.36771e-27	-0.161398	0.356	0.458	3.00883e-23	CSF	YWHAQ
SARAF	1.44622e-27	0.180572	0.952	0.926	3.18155e-23	CSF	SARAF
RPS25	2.15328e-27	-0.115395	1	1	4.737e-23	CSF	RPS25
ITM2B	2.42424e-27	-0.147438	0.826	0.888	5.33308e-23	CSF	ITM2B
P2RY8	2.54164e-27	0.177099	0.405	0.316	5.59134e-23	CSF	P2RY8
HCLS1	3.23084e-27	-0.135216	0.528	0.642	7.10752e-23	CSF	HCLS1
TMX4	3.3902e-27	0.141953	0.322	0.232	7.4581e-23	CSF	TMX4
RNASET2	3.86275e-27	0.177635	0.418	0.329	8.49767e-23	CSF	RNASET2
HLA-DQA1	4.43315e-27	0.155421	0.151	0.087	9.75249e-23	CSF	HLA-DQA1
EZR	4.78428e-27	0.181587	0.496	0.406	1.05249e-22	CSF	EZR
PSMA7	5.82446e-27	0.17407	0.635	0.568	1.28132e-22	CSF	PSMA7
TBX21	7.43515e-27	-0.162092	0.099	0.174	1.63566e-22	CSF	TBX21
LENG8	8.16146e-27	0.122497	0.234	0.156	1.79544e-22	CSF	LENG8
SLC44A2	8.60105e-27	-0.137104	0.184	0.275	1.89214e-22	CSF	SLC44A2
CCT3	8.66729e-27	-0.134028	0.268	0.369	1.90672e-22	CSF	CCT3
BACH2	8.86809e-27	-0.104598	0.057	0.124	1.95089e-22	CSF	BACH2
MT-ND4L	9.91891e-27	-0.125168	0.999	0.999	2.18206e-22	CSF	MT-ND4L
MT-ATP8	1.21717e-26	0.198207	0.982	0.965	2.67766e-22	CSF	MT-ATP8
TMEM123	1.65121e-26	-0.143185	0.317	0.42	3.6325e-22	CSF	TMEM123
ACADVL	1.93906e-26	-0.119336	0.129	0.212	4.26573e-22	CSF	ACADVL
HNRNPDL	2.07283e-26	-0.152152	0.684	0.776	4.56003e-22	CSF	HNRNPDL
PTP4A2	2.0763e-26	0.17381	0.465	0.374	4.56765e-22	CSF	PTP4A2
HNRNPLL	3.17728e-26	0.110488	0.171	0.104	6.98971e-22	CSF	HNRNPLL
PGK1	3.60759e-26	-0.126784	0.404	0.517	7.93635e-22	CSF	PGK1
ACTB	6.28886e-26	-0.24196	0.999	1	1.38349e-21	CSF	ACTB
LGALS1	7.19099e-26	0.177854	0.413	0.309	1.58195e-21	CSF	LGALS1
RIN3	7.25727e-26	-0.110971	0.109	0.187	1.59653e-21	CSF	RIN3
SKP1	9.22693e-26	-0.141895	0.601	0.702	2.02983e-21	CSF	SKP1
Z93241.1	9.61834e-26	-0.113203	0.059	0.124	2.11594e-21	CSF	Z93241.1
CTSW	1.44912e-25	-0.234979	0.635	0.722	3.18792e-21	CSF	CTSW
SLFN5	1.45981e-25	0.193822	0.452	0.367	3.21143e-21	CSF	SLFN5
ITM2C	1.66588e-25	0.125076	0.166	0.102	3.66478e-21	CSF	ITM2C
JAK1	3.74824e-25	0.169321	0.654	0.587	8.24575e-21	CSF	JAK1
LSM5	1.21962e-24	-0.119632	0.222	0.315	2.68305e-20	CSF	LSM5
KLF2	1.23832e-24	0.249474	0.475	0.404	2.72419e-20	CSF	KLF2
APEX1	1.35968e-24	-0.132926	0.257	0.352	2.99117e-20	CSF	APEX1
KLF6	1.46277e-24	0.147368	0.592	0.488	3.21796e-20	CSF	KLF6
EVL	1.46763e-24	-0.14092	0.695	0.783	3.22863e-20	CSF	EVL
MIF	1.63062e-24	0.15959	0.824	0.794	3.58721e-20	CSF	MIF
CDKN1B	1.63786e-24	0.174402	0.408	0.326	3.60312e-20	CSF	CDKN1B
PTMA	2.25984e-24	0.117021	0.999	0.999	4.97143e-20	CSF	PTMA
CBLB	3.04565e-24	0.152875	0.328	0.244	6.70013e-20	CSF	CBLB
LDLRAP1	4.02916e-24	-0.160083	0.265	0.352	8.86376e-20	CSF	LDLRAP1
CD6	6.08893e-24	-0.129551	0.291	0.39	1.3395e-19	CSF	CD6
CD53	8.89576e-24	-0.138766	0.441	0.546	1.95698e-19	CSF	CD53
EOMES	9.21495e-24	0.120841	0.242	0.165	2.0272e-19	CSF	EOMES
MYC	9.8274e-24	-0.154065	0.18	0.264	2.16193e-19	CSF	MYC
FCMR	9.9246e-24	-0.129862	0.383	0.483	2.18331e-19	CSF	FCMR
XCL2	1.02924e-23	0.10349	0.134	0.077	2.26422e-19	CSF	XCL2
EMB	2.52498e-23	0.160157	0.433	0.347	5.55469e-19	CSF	EMB
IL7R	2.87303e-23	-0.257497	0.636	0.697	6.32038e-19	CSF	IL7R
HIST1H1D	3.21504e-23	0.148185	0.218	0.149	7.07276e-19	CSF	HIST1H1D
NSG1	4.02041e-23	-0.104068	0.096	0.167	8.8445e-19	CSF	NSG1
AIF1	5.02905e-23	-0.118639	0.129	0.205	1.10634e-18	CSF	AIF1
NACA	5.07747e-23	-0.114442	0.997	0.998	1.11699e-18	CSF	NACA
AKNA	5.6332e-23	0.155017	0.432	0.346	1.23925e-18	CSF	AKNA
HNRNPK	8.26927e-23	-0.129566	0.573	0.677	1.81916e-18	CSF	HNRNPK
ITGB7	1.11349e-22	-0.12927	0.25	0.339	2.44957e-18	CSF	ITGB7
ACTG1	1.22057e-22	-0.188642	0.972	0.978	2.68513e-18	CSF	ACTG1
C1QBP	1.39487e-22	-0.123527	0.317	0.411	3.06856e-18	CSF	C1QBP
LEPROTL1	1.41323e-22	0.17403	0.588	0.514	3.10896e-18	CSF	LEPROTL1
GRK2	2.08839e-22	0.105037	0.206	0.138	4.59425e-18	CSF	GRK2
FOXP1	2.13656e-22	-0.151922	0.363	0.454	4.70022e-18	CSF	FOXP1
ICAM2	2.51232e-22	-0.109901	0.243	0.335	5.52685e-18	CSF	ICAM2
RNASEK	2.66779e-22	0.142237	0.322	0.244	5.86886e-18	CSF	RNASEK
AP2B1	2.69928e-22	0.113127	0.265	0.188	5.93814e-18	CSF	AP2B1
ZAP70	2.84386e-22	-0.133756	0.427	0.524	6.25621e-18	CSF	ZAP70
HEXIM1	3.54488e-22	-0.100169	0.072	0.135	7.79839e-18	CSF	HEXIM1
FNBP1	3.94538e-22	0.142824	0.493	0.411	8.67945e-18	CSF	FNBP1
ARID5B	4.69322e-22	0.11978	0.227	0.156	1.03246e-17	CSF	ARID5B
ANXA6	5.21024e-22	-0.125648	0.455	0.56	1.1462e-17	CSF	ANXA6
H1FX	5.22052e-22	0.174959	0.22	0.153	1.14846e-17	CSF	H1FX
BRK1	6.4945e-22	0.149182	0.558	0.488	1.42872e-17	CSF	BRK1
PSME2	6.87062e-22	-0.125892	0.448	0.546	1.51147e-17	CSF	PSME2
WDR1	1.01758e-21	-0.131209	0.413	0.511	2.23858e-17	CSF	WDR1
GABARAP	1.06452e-21	0.167959	0.718	0.675	2.34183e-17	CSF	GABARAP
VASP	1.07092e-21	-0.119158	0.226	0.313	2.35593e-17	CSF	VASP
CHST12	1.62222e-21	0.119906	0.338	0.254	3.56873e-17	CSF	CHST12
TRBC2	1.78394e-21	0.188125	0.716	0.661	3.9245e-17	CSF	TRBC2
CMTM7	1.82629e-21	0.113892	0.263	0.189	4.01765e-17	CSF	CMTM7
LTB	2.12736e-21	-0.29294	0.648	0.68	4.67997e-17	CSF	LTB
C12orf57	2.16863e-21	-0.14837	0.758	0.832	4.77076e-17	CSF	C12orf57
H3F3A	2.53021e-21	0.122791	0.931	0.921	5.56621e-17	CSF	H3F3A
VIM	3.05147e-21	0.141038	0.936	0.905	6.71293e-17	CSF	VIM
PRF1	3.98125e-21	-0.377141	0.384	0.432	8.75834e-17	CSF	PRF1
NDUFA13	4.09696e-21	0.132393	0.341	0.264	9.0129e-17	CSF	NDUFA13
CALM2	4.32505e-21	0.168241	0.646	0.595	9.51469e-17	CSF	CALM2
BANF1	4.64309e-21	-0.116182	0.284	0.374	1.02143e-16	CSF	BANF1
CTSA	8.08863e-21	-0.131384	0.166	0.243	1.77942e-16	CSF	CTSA
SDHC	9.4184e-21	-0.107394	0.212	0.295	2.07195e-16	CSF	SDHC
TXN2	9.4813e-21	-0.110048	0.184	0.263	2.08579e-16	CSF	TXN2
DEK	9.88495e-21	0.142635	0.468	0.387	2.17459e-16	CSF	DEK
ZEB2	1.06552e-20	-0.172013	0.12	0.186	2.34403e-16	CSF	ZEB2
NMT1	1.71137e-20	0.110245	0.225	0.158	3.76484e-16	CSF	NMT1
SNRPG	2.32799e-20	0.138271	0.492	0.418	5.12135e-16	CSF	SNRPG
ATP5F1A	2.48212e-20	-0.119386	0.398	0.493	5.46042e-16	CSF	ATP5F1A
ATP5ME	2.5743e-20	0.1461	0.646	0.588	5.6632e-16	CSF	ATP5ME
PUF60	3.40356e-20	-0.104377	0.213	0.295	7.48749e-16	CSF	PUF60
PIK3R1	3.63175e-20	0.175662	0.408	0.332	7.98949e-16	CSF	PIK3R1
FUNDC2	4.1221e-20	-0.106077	0.182	0.259	9.06821e-16	CSF	FUNDC2
HIST1H1E	4.1531e-20	0.138902	0.219	0.154	9.13641e-16	CSF	HIST1H1E
ARMH1	4.27181e-20	-0.102736	0.102	0.168	9.39756e-16	CSF	ARMH1
HCST	4.84304e-20	0.120783	0.9	0.89	1.06542e-15	CSF	HCST
TXN	5.53321e-20	0.122449	0.392	0.313	1.21725e-15	CSF	TXN
WIPF1	7.80027e-20	0.167523	0.523	0.454	1.71598e-15	CSF	WIPF1
BIN2	8.03323e-20	-0.130882	0.456	0.544	1.76723e-15	CSF	BIN2
NELL2	8.38557e-20	-0.139046	0.196	0.272	1.84474e-15	CSF	NELL2
RCSD1	8.60547e-20	0.154315	0.484	0.414	1.89312e-15	CSF	RCSD1
SCP2	8.70977e-20	-0.114111	0.255	0.34	1.91606e-15	CSF	SCP2
CMC1	9.52333e-20	0.111433	0.386	0.298	2.09504e-15	CSF	CMC1
COX6B1	1.62224e-19	0.144159	0.729	0.704	3.56876e-15	CSF	COX6B1
USP11	1.62997e-19	-0.100476	0.146	0.219	3.58578e-15	CSF	USP11
PSME1	2.50083e-19	-0.136965	0.725	0.803	5.50158e-15	CSF	PSME1
SELPLG	2.66376e-19	-0.118149	0.408	0.499	5.86001e-15	CSF	SELPLG
HSPD1	2.89551e-19	-0.116406	0.268	0.351	6.36984e-15	CSF	HSPD1
HLA-B	3.3989e-19	-0.148592	0.998	1	7.47723e-15	CSF	HLA-B
MYL12A	3.50629e-19	-0.137982	0.944	0.965	7.71348e-15	CSF	MYL12A
TUFM	6.17739e-19	-0.11107	0.344	0.432	1.35896e-14	CSF	TUFM
EIF5A	6.84861e-19	-0.121272	0.458	0.549	1.50663e-14	CSF	EIF5A
ATP5PB	6.99509e-19	-0.113233	0.393	0.481	1.53885e-14	CSF	ATP5PB
ATP5MD	8.54816e-19	0.143021	0.627	0.573	1.88051e-14	CSF	ATP5MD
MACF1	9.30501e-19	0.131921	0.382	0.304	2.04701e-14	CSF	MACF1
LBH	1.16612e-18	-0.12418	0.448	0.536	2.56534e-14	CSF	LBH
ARL6IP1	1.19232e-18	0.110641	0.267	0.198	2.62298e-14	CSF	ARL6IP1
VPS51	1.22188e-18	-0.102356	0.234	0.315	2.68801e-14	CSF	VPS51
PRDX2	1.27347e-18	-0.113475	0.352	0.437	2.80151e-14	CSF	PRDX2
AP3S1	1.30279e-18	0.110013	0.261	0.193	2.86601e-14	CSF	AP3S1
SELL	1.66898e-18	-0.189586	0.418	0.487	3.67158e-14	CSF	SELL
PAXX	1.69087e-18	0.151595	0.595	0.535	3.71974e-14	CSF	PAXX
CYTIP	1.7976e-18	-0.106481	0.394	0.486	3.95453e-14	CSF	CYTIP
PPP1R10	2.32396e-18	-0.110093	0.16	0.231	5.11249e-14	CSF	PPP1R10
FXYD5	2.49553e-18	0.156912	0.883	0.865	5.48991e-14	CSF	FXYD5
ENO1	2.61532e-18	-0.114089	0.487	0.578	5.75345e-14	CSF	ENO1
RPS9	2.9561e-18	-0.111903	0.997	0.997	6.50313e-14	CSF	RPS9
ELOVL5	3.07942e-18	0.108925	0.275	0.206	6.77441e-14	CSF	ELOVL5
GNG5	3.35472e-18	0.146116	0.532	0.469	7.38005e-14	CSF	GNG5
TKT	3.96356e-18	0.133276	0.352	0.284	8.71944e-14	CSF	TKT
HMGB2	4.16674e-18	0.125027	0.319	0.249	9.16642e-14	CSF	HMGB2
CD55	4.71595e-18	-0.109653	0.172	0.243	1.03746e-13	CSF	CD55
EWSR1	4.76485e-18	-0.10416	0.317	0.403	1.04822e-13	CSF	EWSR1
SF3B1	5.5559e-18	-0.107344	0.388	0.479	1.22224e-13	CSF	SF3B1
AC026979.2	6.18762e-18	-0.105754	0.173	0.243	1.36121e-13	CSF	AC026979.2
ADD3	6.34205e-18	-0.112164	0.374	0.462	1.39519e-13	CSF	ADD3
POLR2G	7.61035e-18	-0.100084	0.205	0.28	1.6742e-13	CSF	POLR2G
ATM	8.12401e-18	-0.115119	0.406	0.495	1.7872e-13	CSF	ATM
ARAP2	9.09129e-18	0.102019	0.24	0.174	1.99999e-13	CSF	ARAP2
CDK2AP2	9.38066e-18	0.127526	0.407	0.332	2.06365e-13	CSF	CDK2AP2
ERN1	9.58374e-18	0.111006	0.242	0.175	2.10833e-13	CSF	ERN1
ORMDL3	1.03786e-17	-0.101164	0.164	0.234	2.28318e-13	CSF	ORMDL3
ARL4C	1.22682e-17	0.154424	0.563	0.494	2.69887e-13	CSF	ARL4C
TRABD	1.30498e-17	0.122714	0.341	0.271	2.87084e-13	CSF	TRABD
MGAT4A	2.32003e-17	-0.104963	0.315	0.398	5.10383e-13	CSF	MGAT4A
C4orf48	2.77893e-17	0.104118	0.275	0.208	6.11336e-13	CSF	C4orf48
ATP5F1D	3.12897e-17	0.135555	0.629	0.578	6.88341e-13	CSF	ATP5F1D
KMT2A	3.22745e-17	0.129469	0.325	0.257	7.10006e-13	CSF	KMT2A
GLRX	4.01318e-17	-0.102002	0.233	0.309	8.82859e-13	CSF	GLRX
EIF2A	4.11361e-17	-0.101643	0.186	0.256	9.04954e-13	CSF	EIF2A
ANKRD11	4.14022e-17	0.112928	0.296	0.228	9.10806e-13	CSF	ANKRD11
NDUFC1	4.97634e-17	0.124802	0.415	0.344	1.09475e-12	CSF	NDUFC1
PPIA	6.34312e-17	-0.114562	0.95	0.972	1.39542e-12	CSF	PPIA
HNRNPC	7.19292e-17	-0.106192	0.461	0.552	1.58237e-12	CSF	HNRNPC
ARL6IP5	7.88708e-17	-0.11255	0.557	0.646	1.73508e-12	CSF	ARL6IP5
NDUFA12	1.00195e-16	-0.10683	0.331	0.41	2.2042e-12	CSF	NDUFA12
ZFAS1	1.62649e-16	-0.115139	0.562	0.644	3.57812e-12	CSF	ZFAS1
RPS27L	2.27338e-16	0.157841	0.486	0.426	5.00121e-12	CSF	RPS27L
SF3B5	2.84873e-16	-0.100365	0.331	0.411	6.26692e-12	CSF	SF3B5
HADHA	3.23292e-16	-0.101653	0.289	0.366	7.1121e-12	CSF	HADHA
S1PR1	3.79838e-16	0.14271	0.365	0.301	8.35605e-12	CSF	S1PR1
NPM1	3.87212e-16	-0.135254	0.889	0.915	8.51827e-12	CSF	NPM1
RPS10	4.38426e-16	0.19867	0.55	0.51	9.64493e-12	CSF	RPS10
LCP2	4.72767e-16	-0.109195	0.411	0.491	1.04004e-11	CSF	LCP2
NOP53	4.996e-16	-0.131654	0.733	0.794	1.09907e-11	CSF	NOP53
GSTK1	5.50183e-16	0.138971	0.684	0.641	1.21035e-11	CSF	GSTK1
SUMO2	5.89542e-16	0.123696	0.765	0.746	1.29693e-11	CSF	SUMO2
NDUFA11	8.88776e-16	0.115062	0.301	0.237	1.95522e-11	CSF	NDUFA11
MCUB	1.27125e-15	0.125503	0.485	0.415	2.79662e-11	CSF	MCUB
SLC25A6	1.64242e-15	-0.110664	0.755	0.829	3.61317e-11	CSF	SLC25A6
DDX3X	2.05872e-15	-0.102423	0.254	0.326	4.52899e-11	CSF	DDX3X
IL2RG	2.30445e-15	0.122089	0.311	0.248	5.06956e-11	CSF	IL2RG
EML4	3.39993e-15	0.139734	0.438	0.376	7.47951e-11	CSF	EML4
EIF3H	3.57409e-15	-0.119422	0.586	0.658	7.86264e-11	CSF	EIF3H
CYCS	4.29631e-15	-0.10773	0.263	0.332	9.45145e-11	CSF	CYCS
ST13	5.35634e-15	-0.114685	0.487	0.56	1.17834e-10	CSF	ST13
EEF2	5.88964e-15	-0.112425	0.925	0.941	1.29566e-10	CSF	EEF2
H2AFZ	6.68437e-15	0.129729	0.527	0.468	1.47049e-10	CSF	H2AFZ
CREM	8.45217e-15	0.100772	0.113	0.072	1.85939e-10	CSF	CREM
ITM2A	9.68636e-15	0.153875	0.37	0.311	2.1309e-10	CSF	ITM2A
TUBA1A	1.00708e-14	-0.128001	0.272	0.34	2.21548e-10	CSF	TUBA1A
PLEK	1.0099e-14	-0.181686	0.262	0.32	2.22167e-10	CSF	PLEK
RBM39	1.08619e-14	-0.101393	0.573	0.649	2.38951e-10	CSF	RBM39
HP1BP3	1.16e-14	0.134227	0.488	0.427	2.55188e-10	CSF	HP1BP3
TSPO	1.38331e-14	0.12535	0.484	0.422	3.04315e-10	CSF	TSPO
HMGB1	1.53127e-14	0.13762	0.821	0.813	3.36865e-10	CSF	HMGB1
RSRP1	2.26208e-14	-0.119918	0.347	0.418	4.97634e-10	CSF	RSRP1
HIST1H4C	2.5593e-14	0.154721	0.648	0.596	5.63021e-10	CSF	HIST1H4C
VCP	2.91149e-14	-0.111318	0.347	0.417	6.40499e-10	CSF	VCP
SYNE1	3.70239e-14	0.116741	0.384	0.316	8.14488e-10	CSF	SYNE1
ALDOA	4.36927e-14	0.142907	0.565	0.523	9.61197e-10	CSF	ALDOA
OCIAD2	5.78299e-14	0.115069	0.431	0.368	1.2722e-09	CSF	OCIAD2
CAP1	6.18329e-14	-0.104229	0.543	0.627	1.36026e-09	CSF	CAP1
SYNE2	7.13489e-14	0.111476	0.509	0.429	1.56961e-09	CSF	SYNE2
RAC2	7.51157e-14	-0.105277	0.839	0.895	1.65247e-09	CSF	RAC2
PCBP1	9.40555e-14	-0.151674	0.527	0.58	2.06913e-09	CSF	PCBP1
PTPRC	1.47123e-13	0.131277	0.899	0.883	3.23656e-09	CSF	PTPRC
SRSF9	1.94331e-13	0.121815	0.339	0.281	4.27508e-09	CSF	SRSF9
HSPB1	2.40488e-13	-0.100377	0.368	0.438	5.29049e-09	CSF	HSPB1
MRPL41	2.78278e-13	0.103338	0.363	0.302	6.12185e-09	CSF	MRPL41
GPX4	4.89801e-13	0.129903	0.593	0.547	1.07751e-08	CSF	GPX4
COX8A	7.04218e-13	0.124768	0.584	0.546	1.54921e-08	CSF	COX8A
CORO1B	7.35835e-13	0.129399	0.371	0.312	1.61876e-08	CSF	CORO1B
MBP	1.01515e-12	0.102221	0.517	0.451	2.23322e-08	CSF	MBP
FAM96B	1.43766e-12	0.105587	0.393	0.335	3.16271e-08	CSF	FAM96B
IMP3	2.60107e-12	0.104876	0.427	0.369	5.72209e-08	CSF	IMP3
TRAPPC1	2.61102e-12	0.118829	0.527	0.478	5.74399e-08	CSF	TRAPPC1
PRELID1	4.359e-12	0.112084	0.488	0.434	9.58935e-08	CSF	PRELID1
ELOB	7.92943e-12	0.116311	0.686	0.667	1.7444e-07	CSF	ELOB
H2AFV	1.04329e-11	0.12452	0.423	0.371	2.29513e-07	CSF	H2AFV
VAMP2	1.3151e-11	0.125396	0.45	0.399	2.89309e-07	CSF	VAMP2
KMT2E	1.78858e-11	0.129589	0.558	0.52	3.93469e-07	CSF	KMT2E
DYNC1H1	2.62878e-11	0.11381	0.326	0.274	5.78305e-07	CSF	DYNC1H1
RBX1	8.59976e-11	0.107993	0.431	0.382	1.89186e-06	CSF	RBX1
NDUFA3	1.13806e-10	0.119292	0.593	0.563	2.50362e-06	CSF	NDUFA3
DOCK8	1.2198e-10	0.105592	0.335	0.284	2.68344e-06	CSF	DOCK8
CFL1	1.56361e-10	-0.121121	0.949	0.967	3.43979e-06	CSF	CFL1
RGS10	1.57376e-10	-0.110704	0.48	0.535	3.46211e-06	CSF	RGS10
WASF2	1.77814e-10	0.103307	0.385	0.333	3.91172e-06	CSF	WASF2
GZMM	2.5954e-10	0.127723	0.668	0.647	5.70962e-06	CSF	GZMM
UQCR10	3.88313e-10	0.109046	0.619	0.593	8.5425e-06	CSF	UQCR10
KRT10	5.89403e-10	0.107067	0.501	0.461	1.29663e-05	CSF	KRT10
KLRB1	9.04124e-10	-0.460551	0.163	0.2	1.98898e-05	CSF	KLRB1
TRBC1	1.34289e-09	0.146629	0.438	0.394	2.95422e-05	CSF	TRBC1
EPB41	1.87369e-09	0.10369	0.379	0.333	4.12192e-05	CSF	EPB41
SMDT1	4.66982e-09	0.109512	0.609	0.571	0.000102731	CSF	SMDT1
TUBA4A	1.80437e-08	0.101823	0.399	0.357	0.000396942	CSF	TUBA4A
EPC1	1.9284e-08	0.107218	0.523	0.49	0.000424228	CSF	EPC1
ACAP1	4.14961e-08	0.11336	0.615	0.595	0.000912874	CSF	ACAP1
DRAP1	8.10029e-08	0.100799	0.503	0.47	0.00178198	CSF	DRAP1
EFHD2	3.40939e-07	-0.124076	0.188	0.223	0.00750032	CSF	EFHD2
JUN.1	0	1.46858	0.573	0.188	0	PB	JUN
JUNB.1	0	1.34418	0.878	0.584	0	PB	JUNB
RPL13A.1	0	0.832048	0.992	0.93	0	PB	RPL13A
RPS2.1	0	0.818749	0.998	0.991	0	PB	RPS2
RPS20.1	0	0.80715	0.829	0.492	0	PB	RPS20
RPL37A.1	0	0.76467	0.997	0.977	0	PB	RPL37A
RPL21.1	0	0.689872	1	0.996	0	PB	RPL21
RPL7.1	0	0.621723	0.965	0.865	0	PB	RPL7
RPS16.1	0	0.616586	0.997	0.99	0	PB	RPS16
RPSA.1	0	0.559832	0.999	0.991	0	PB	RPSA
RPS14.1	0	0.516041	1	1	0	PB	RPS14
RPL37.1	0	0.512843	1	1	0	PB	RPL37
RPL10A.1	0	0.506447	0.997	0.987	0	PB	RPL10A
RPLP2.1	0	0.479694	1	1	0	PB	RPLP2
RPS8.1	1.2545e-297	0.505658	1	1	2.75978e-293	PB	RPS8
MT-CO3.1	7.95024e-286	0.495259	1	0.999	1.74897e-281	PB	MT-CO3
RPS6.1	6.40845e-272	0.471442	1	0.999	1.4098e-267	PB	RPS6
FOS.1	2.31312e-261	1.03601	0.345	0.035	5.08862e-257	PB	FOS
RPL23A.1	2.41245e-249	0.367222	0.999	0.999	5.30715e-245	PB	RPL23A
TXNIP.1	1.16701e-247	0.607616	0.963	0.888	2.5673e-243	PB	TXNIP
RPS27A.1	5.35973e-246	0.318408	1	1	1.17909e-241	PB	RPS27A
DUSP1.1	1.36618e-243	0.886118	0.483	0.169	3.00546e-239	PB	DUSP1
GZMK.1	3.04055e-238	-0.56292	0.316	0.679	6.68891e-234	PB	GZMK
UBA52.1	9.62499e-216	0.379325	0.994	0.979	2.1174e-211	PB	UBA52
FTH1.1	9.98295e-212	-0.578543	0.978	0.992	2.19615e-207	PB	FTH1
EEF1A1.1	7.85827e-211	0.313085	1	1	1.72874e-206	PB	EEF1A1
LDLR.1	8.69722e-210	-0.197735	0.019	0.149	1.9133e-205	PB	LDLR
RPL22.1	2.3657e-204	0.437083	0.997	0.991	5.2043e-200	PB	RPL22
RPS3A.1	5.32238e-203	0.392956	1	1	1.17087e-198	PB	RPS3A
CD48.1	5.50707e-203	0.48339	0.752	0.487	1.2115e-198	PB	CD48
RPL31.1	1.7011e-186	0.408117	0.972	0.926	3.74225e-182	PB	RPL31
ATP5F1E.1	3.06348e-184	-0.390326	0.974	0.988	6.73936e-180	PB	ATP5F1E
IFITM1.1	1.07752e-177	0.46745	0.971	0.907	2.37044e-173	PB	IFITM1
S100A11.1	2.91431e-175	-0.512426	0.41	0.647	6.4112e-171	PB	S100A11
GADD45B.1	1.44338e-171	0.555831	0.411	0.157	3.17528e-167	PB	GADD45B
TPT1.1	2.26056e-169	0.386999	1	1	4.97301e-165	PB	TPT1
ZFP36L2.1	1.21341e-168	-0.50933	0.882	0.968	2.66939e-164	PB	ZFP36L2
RPL15.1	1.68309e-163	0.310008	0.999	0.998	3.70263e-159	PB	RPL15
CXCR3.1	7.44785e-163	-0.368387	0.179	0.397	1.63845e-158	PB	CXCR3
COTL1.1	8.56594e-163	-0.481187	0.431	0.671	1.88442e-158	PB	COTL1
CD74.1	1.69973e-161	-0.723956	0.708	0.85	3.73923e-157	PB	CD74
GPR183.1	1.01515e-160	-0.337337	0.136	0.34	2.23322e-156	PB	GPR183
RPL9.1	6.35626e-160	0.359381	0.999	0.997	1.39831e-155	PB	RPL9
RPS29.1	4.3626e-155	0.344133	1	0.999	9.59728e-151	PB	RPS29
MT-CYB.1	4.2456e-153	0.352119	0.999	0.997	9.33988e-149	PB	MT-CYB
RPS12.1	2.34544e-149	0.294873	1	1	5.15973e-145	PB	RPS12
INSIG1.1	2.96879e-149	-0.307958	0.104	0.279	6.53103e-145	PB	INSIG1
HLA-DRA.1	3.60093e-148	-0.53725	0.106	0.286	7.9217e-144	PB	HLA-DRA
PLAC8.1	6.89831e-146	0.380083	0.358	0.124	1.51756e-141	PB	PLAC8
GNLY.1	1.43183e-145	1.6815	0.326	0.105	3.14988e-141	PB	GNLY
CD52.1	3.53718e-139	0.439883	0.975	0.94	7.78143e-135	PB	CD52
RPL34.1	8.67308e-139	0.258872	1	1	1.90799e-134	PB	RPL34
RPL35A.1	2.95268e-135	0.258191	1	1	6.49561e-131	PB	RPL35A
CCL4.1	5.01696e-132	-0.670366	0.271	0.476	1.10368e-127	PB	CCL4
GAPDH.1	1.82709e-128	-0.361906	0.912	0.965	4.01941e-124	PB	GAPDH
TAGLN2.1	5.63455e-128	0.487072	0.641	0.44	1.23955e-123	PB	TAGLN2
ACTN1.1	3.3175e-125	0.328116	0.227	0.043	7.29818e-121	PB	ACTN1
ITGB1.1	1.5666e-123	-0.380588	0.337	0.566	3.44637e-119	PB	ITGB1
FOSB.1	2.39258e-123	0.3386	0.174	0.011	5.26343e-119	PB	FOSB
IER2.1	2.52576e-119	0.589422	0.633	0.451	5.55642e-115	PB	IER2
TMA7.1	1.73706e-118	-0.306254	0.938	0.962	3.82136e-114	PB	TMA7
HLA-DRB1.1	6.97938e-118	-0.567132	0.284	0.484	1.53539e-113	PB	HLA-DRB1
PPP1R15A.1	4.38071e-117	0.355534	0.254	0.069	9.63713e-113	PB	PPP1R15A
LINC02446.1	1.12943e-114	0.536946	0.314	0.117	2.48464e-110	PB	LINC02446
UBC.1	3.22763e-112	0.364958	0.877	0.738	7.10046e-108	PB	UBC
FGFBP2.1	3.09432e-111	0.717922	0.231	0.06	6.80721e-107	PB	FGFBP2
SH3BGRL3.1	1.37916e-109	-0.278024	0.957	0.992	3.03401e-105	PB	SH3BGRL3
RPL4.1	4.86474e-108	0.337779	0.969	0.948	1.07019e-103	PB	RPL4
PIK3IP1.1	7.55516e-106	0.36218	0.445	0.244	1.66206e-101	PB	PIK3IP1
RPS11.1	1.36335e-105	0.321114	0.936	0.872	2.99924e-101	PB	RPS11
S100A6.1	2.82926e-103	-0.323567	0.874	0.952	6.2241e-99	PB	S100A6
MT-ND1.1	1.00336e-102	0.31125	0.993	0.981	2.2073e-98	PB	MT-ND1
GZMB.1	2.03157e-102	0.589506	0.201	0.044	4.46926e-98	PB	GZMB
MT-ND5.1	1.37332e-100	0.29916	0.985	0.937	3.02116e-96	PB	MT-ND5
HLA-A.1	7.28814e-98	0.309042	0.997	0.986	1.60332e-93	PB	HLA-A
MT-ND2.1	2.26739e-97	0.361456	0.968	0.938	4.98804e-93	PB	MT-ND2
SQLE.1	1.31839e-93	-0.149218	0.035	0.127	2.90033e-89	PB	SQLE
RPL32.1	5.98817e-92	0.246348	1	1	1.31734e-87	PB	RPL32
FCGR3A.1	2.40657e-91	0.39576	0.178	0.037	5.29422e-87	PB	FCGR3A
RPL41.1	2.90799e-91	-0.189015	1	1	6.3973e-87	PB	RPL41
ID2.1	2.89683e-90	0.3506	0.455	0.263	6.37274e-86	PB	ID2
SERF2.1	3.91573e-90	-0.25647	0.967	0.985	8.61421e-86	PB	SERF2
RPL36.1	1.01843e-89	-0.223263	1	1	2.24043e-85	PB	RPL36
OAZ1.1	2.29802e-89	-0.291383	0.842	0.905	5.0554e-85	PB	OAZ1
CCND3.1	6.8081e-87	0.30904	0.708	0.543	1.49771e-82	PB	CCND3
HLA-DPA1.1	4.6967e-86	-0.471636	0.353	0.523	1.03323e-81	PB	HLA-DPA1
RGS1.1	5.49131e-86	-0.195688	0.036	0.125	1.20803e-81	PB	RGS1
SREBF2.1	1.67995e-85	-0.167865	0.064	0.172	3.69571e-81	PB	SREBF2
TRAC.1	3.8512e-85	-0.34376	0.47	0.622	8.47226e-81	PB	TRAC
RPL38.1	1.71764e-84	0.266563	0.985	0.979	3.77863e-80	PB	RPL38
TIGIT.1	3.29591e-84	-0.225992	0.133	0.275	7.25067e-80	PB	TIGIT
DUSP2.1	3.09665e-83	-0.545286	0.406	0.567	6.81232e-79	PB	DUSP2
TRABD2A.1	8.19755e-83	0.246392	0.214	0.068	1.80338e-78	PB	TRABD2A
LRRN3.1	6.29593e-82	0.201257	0.119	0.007	1.38504e-77	PB	LRRN3
FYN.1	3.25756e-79	-0.29797	0.376	0.543	7.1663e-75	PB	FYN
YME1L1.1	2.72165e-78	0.291635	0.389	0.218	5.98736e-74	PB	YME1L1
DDX5.1	3.39815e-78	0.286369	0.876	0.762	7.47558e-74	PB	DDX5
EEF1B2.1	5.45931e-78	0.281995	0.984	0.981	1.20099e-73	PB	EEF1B2
CCR7.1	6.40065e-78	0.444763	0.371	0.214	1.40808e-73	PB	CCR7
AC004687.1.1	1.07219e-77	-0.214533	0.131	0.264	2.35871e-73	PB	AC004687.1
TMIGD2.1	6.0111e-77	0.170982	0.124	0.013	1.32238e-72	PB	TMIGD2
SATB1.1	1.88989e-76	0.244998	0.288	0.128	4.15758e-72	PB	SATB1
AC245014.3.1	2.20526e-76	0.230327	0.164	0.038	4.85134e-72	PB	AC245014.3
SLF1.1	3.45827e-76	-0.203722	0.103	0.224	7.60785e-72	PB	SLF1
NOSIP.1	5.26424e-76	0.365883	0.62	0.463	1.15808e-71	PB	NOSIP
CLDND1.1	2.34468e-75	-0.24463	0.168	0.309	5.15806e-71	PB	CLDND1
HINT1.1	1.68454e-72	-0.264937	0.862	0.906	3.70583e-68	PB	HINT1
FTL.1	1.35778e-70	-0.313198	0.984	0.99	2.98697e-66	PB	FTL
SON.1	1.94192e-70	-0.277735	0.697	0.8	4.27204e-66	PB	SON
CST7.1	2.67463e-70	-0.291153	0.535	0.762	5.88392e-66	PB	CST7
KLRD1.1	1.32804e-69	0.424378	0.295	0.149	2.92156e-65	PB	KLRD1
TXK.1	1.72738e-66	0.184383	0.168	0.048	3.80007e-62	PB	TXK
HLA-DQB1.1	2.41182e-66	-0.224487	0.102	0.215	5.30575e-62	PB	HLA-DQB1
LEF1.1	1.37838e-65	0.333042	0.359	0.213	3.0323e-61	PB	LEF1
ADGRG1.1	3.5462e-65	0.271232	0.158	0.044	7.80128e-61	PB	ADGRG1
UBB.1	1.04816e-64	0.263851	0.745	0.603	2.30586e-60	PB	UBB
CD81.1	1.24945e-64	-0.168119	0.08	0.18	2.74867e-60	PB	CD81
RPS5.1	1.83074e-64	0.233957	0.998	0.997	4.02744e-60	PB	RPS5
AHNAK.1	6.14066e-64	-0.288408	0.463	0.622	1.35088e-59	PB	AHNAK
SPON2.1	6.75795e-64	0.326306	0.179	0.061	1.48668e-59	PB	SPON2
TMSB4X.1	1.03015e-63	-0.190342	1	1	2.26622e-59	PB	TMSB4X
AC007952.4.1	2.8393e-63	0.220825	0.219	0.088	6.24618e-59	PB	AC007952.4
RPL36AL.1	2.96355e-63	-0.240781	0.94	0.961	6.51952e-59	PB	RPL36AL
CSKMT.1	4.25794e-63	0.165392	0.138	0.032	9.36704e-59	PB	CSKMT
SAMSN1.1	4.58125e-63	-0.163239	0.094	0.199	1.00783e-58	PB	SAMSN1
LIME1.1	4.73918e-63	-0.272847	0.411	0.552	1.04257e-58	PB	LIME1
RPL18.1	9.56311e-63	0.18492	1	1	2.10379e-58	PB	RPL18
RNF213.1	1.37905e-62	-0.29337	0.587	0.704	3.03377e-58	PB	RNF213
SH2D1A.1	7.66995e-62	-0.25443	0.246	0.384	1.68731e-57	PB	SH2D1A
FBL.1	1.37002e-61	0.236692	0.479	0.321	3.0139e-57	PB	FBL
CD2.1	1.79781e-61	-0.302503	0.635	0.732	3.95499e-57	PB	CD2
CCL5.1	3.78389e-61	-0.273077	0.614	0.868	8.32418e-57	PB	CCL5
PDCD1.1	4.33833e-61	-0.116049	0.041	0.117	9.5439e-57	PB	PDCD1
IL10RA.1	6.41723e-61	-0.261009	0.385	0.527	1.41173e-56	PB	IL10RA
RPS15A.1	2.89571e-59	-0.139313	1	1	6.37028e-55	PB	RPS15A
HLA-DPB1.1	3.55902e-59	-0.411399	0.401	0.539	7.82949e-55	PB	HLA-DPB1
PPDPF.1	5.57861e-59	-0.260157	0.839	0.887	1.22724e-54	PB	PPDPF
YPEL3.1	1.06423e-58	-0.260575	0.217	0.344	2.3412e-54	PB	YPEL3
RPL27A.1	2.19899e-58	0.266876	0.903	0.865	4.83757e-54	PB	RPL27A
CSTB.1	4.21149e-58	-0.253746	0.424	0.553	9.26486e-54	PB	CSTB
CYP51A1.1	7.67525e-57	-0.112911	0.044	0.118	1.68848e-52	PB	CYP51A1
RBM3.1	1.09084e-56	0.231301	0.673	0.526	2.39974e-52	PB	RBM3
CAPG.1	1.34621e-56	-0.147616	0.063	0.148	2.96154e-52	PB	CAPG
ANXA2.1	8.63102e-56	-0.216584	0.282	0.426	1.89874e-51	PB	ANXA2
EIF3E.1	1.78164e-55	0.262893	0.696	0.567	3.91943e-51	PB	EIF3E
NT5E.1	2.22536e-55	0.148744	0.115	0.023	4.89556e-51	PB	NT5E
HLA-DMA.1	4.96312e-55	-0.176006	0.089	0.184	1.09184e-50	PB	HLA-DMA
MT2A.1	2.13152e-54	-0.347073	0.459	0.573	4.68914e-50	PB	MT2A
HSP90AB1.1	3.01877e-54	0.245732	0.767	0.634	6.641e-50	PB	HSP90AB1
PLP2.1	4.16317e-54	-0.265868	0.323	0.448	9.15856e-50	PB	PLP2
TENT5C.1	7.02337e-54	-0.133957	0.058	0.139	1.54507e-49	PB	TENT5C
HLA-E.1	7.82969e-54	0.209325	0.99	0.972	1.72245e-49	PB	HLA-E
RPL23.1	9.31907e-54	0.250178	0.819	0.719	2.0501e-49	PB	RPL23
CRIP1.1	1.12607e-53	-0.31096	0.454	0.572	2.47723e-49	PB	CRIP1
PDE4B.1	2.60207e-53	-0.176682	0.112	0.214	5.72428e-49	PB	PDE4B
ANXA5.1	5.53029e-53	-0.229723	0.253	0.379	1.21661e-48	PB	ANXA5
RAP1B.1	8.42736e-53	0.2497	0.656	0.526	1.85394e-48	PB	RAP1B
HNRNPA2B1.1	2.59049e-52	0.219833	0.852	0.747	5.69881e-48	PB	HNRNPA2B1
S1PR5.1	8.80942e-52	0.187952	0.159	0.056	1.93799e-47	PB	S1PR5
PSAP.1	9.47697e-52	0.194095	0.366	0.224	2.08484e-47	PB	PSAP
RPL26.1	4.26875e-51	-0.205739	0.998	0.998	9.39083e-47	PB	RPL26
MSMO1.1	7.99993e-51	-0.117617	0.057	0.134	1.7599e-46	PB	MSMO1
IFITM3.1	7.30775e-50	0.245088	0.373	0.237	1.60763e-45	PB	IFITM3
MT-ND4.1	8.98169e-50	0.234908	0.98	0.973	1.97588e-45	PB	MT-ND4
PTPRCAP.1	1.04155e-49	-0.282244	0.737	0.801	2.2913e-45	PB	PTPRCAP
EIF3L.1	3.97995e-49	0.218194	0.667	0.532	8.75548e-45	PB	EIF3L
DDIT4.1	4.32253e-49	0.205011	0.378	0.237	9.50914e-45	PB	DDIT4
FDFT1.1	3.87285e-48	-0.20733	0.265	0.386	8.51988e-44	PB	FDFT1
UQCR11.1	5.49168e-48	-0.234755	0.668	0.737	1.20811e-43	PB	UQCR11
AC087239.1.1	1.06897e-47	0.132447	0.116	0.031	2.35162e-43	PB	AC087239.1
GZMA.1	2.34967e-47	-0.250945	0.511	0.687	5.16903e-43	PB	GZMA
COX6C.1	2.91321e-47	0.18848	0.752	0.627	6.40876e-43	PB	COX6C
RPS27.1	2.95187e-47	-0.118624	1	1	6.49382e-43	PB	RPS27
UQCRB.1	3.65399e-47	0.208463	0.858	0.77	8.03841e-43	PB	UQCRB
CD99.1	4.55899e-47	-0.178279	0.684	0.831	1.00293e-42	PB	CD99
RPL10.1	1.62671e-46	0.132299	1	1	3.57861e-42	PB	RPL10
RACK1.1	1.8367e-46	0.164934	0.998	0.993	4.04056e-42	PB	RACK1
DYNLT1.1	2.03151e-46	-0.162678	0.156	0.262	4.46912e-42	PB	DYNLT1
CX3CR1.1	2.07699e-46	0.206409	0.144	0.051	4.56918e-42	PB	CX3CR1
ARPC2.1	5.04623e-46	-0.183459	0.818	0.874	1.11012e-41	PB	ARPC2
RPS4X.1	7.13577e-46	0.159447	1	1	1.5698e-41	PB	RPS4X
RPL5.1	3.78354e-45	0.178308	0.998	0.998	8.32341e-41	PB	RPL5
SNHG8.1	1.95158e-44	0.261798	0.626	0.511	4.29328e-40	PB	SNHG8
HSPA5.1	2.14208e-44	0.212031	0.419	0.285	4.71236e-40	PB	HSPA5
SRRM2.1	2.68745e-44	-0.239635	0.386	0.502	5.91213e-40	PB	SRRM2
NCR3.1	3.20003e-44	0.2225	0.209	0.103	7.03973e-40	PB	NCR3
ILF3-DT.1	4.06722e-44	0.191668	0.282	0.164	8.94749e-40	PB	ILF3-DT
PLEC.1	4.78602e-44	-0.161645	0.141	0.241	1.05288e-39	PB	PLEC
CYTOR.1	8.60596e-44	-0.189006	0.212	0.327	1.89323e-39	PB	CYTOR
CKLF.1	8.72705e-44	-0.184036	0.242	0.36	1.91986e-39	PB	CKLF
PRSS23.1	8.74298e-44	0.169992	0.114	0.033	1.92337e-39	PB	PRSS23
H3F3B.1	8.97462e-44	-0.192997	0.92	0.967	1.97433e-39	PB	H3F3B
DBI.1	1.34194e-43	-0.221139	0.465	0.576	2.95214e-39	PB	DBI
TSPYL2.1	1.83183e-43	0.182606	0.226	0.117	4.02984e-39	PB	TSPYL2
SLAMF1.1	2.38603e-43	-0.138155	0.104	0.193	5.24903e-39	PB	SLAMF1
EGR1.1	2.70914e-43	0.238768	0.1	0.024	5.95984e-39	PB	EGR1
MT1E.1	5.89619e-43	-0.117785	0.063	0.137	1.2971e-38	PB	MT1E
KIAA1551.1	1.22914e-42	-0.252236	0.435	0.544	2.70398e-38	PB	KIAA1551
LYAR.1	1.48203e-42	-0.223831	0.375	0.501	3.26032e-38	PB	LYAR
CST3.1	2.21193e-42	-0.342802	0.065	0.137	4.86603e-38	PB	CST3
RPS13.1	5.63377e-42	0.207086	1	1	1.23937e-37	PB	RPS13
AC243960.1.1	7.48749e-42	0.176835	0.332	0.209	1.64717e-37	PB	AC243960.1
NFKBIZ.1	8.60384e-42	0.166811	0.19	0.089	1.89276e-37	PB	NFKBIZ
EIF2S3.1	1.23033e-41	0.178445	0.457	0.321	2.70661e-37	PB	EIF2S3
RPL19.1	1.87041e-41	0.132403	1	1	4.11472e-37	PB	RPL19
GNAI2.1	3.41501e-41	-0.202628	0.301	0.417	7.51267e-37	PB	GNAI2
CD7.1	4.26992e-41	0.216858	0.706	0.586	9.3934e-37	PB	CD7
MT-CO1.1	4.3716e-41	-0.183443	1	1	9.61707e-37	PB	MT-CO1
MAL.1	4.73888e-41	0.171908	0.238	0.127	1.04251e-36	PB	MAL
EMP3.1	1.99787e-40	-0.206931	0.777	0.831	4.39512e-36	PB	EMP3
EIF4A2.1	3.49614e-40	0.192036	0.629	0.505	7.69115e-36	PB	EIF4A2
MAPRE2.1	8.50393e-40	0.174936	0.262	0.152	1.87078e-35	PB	MAPRE2
IDI1.1	9.46789e-40	-0.158532	0.164	0.263	2.08284e-35	PB	IDI1
CD3D.1	1.41822e-39	0.211442	0.875	0.793	3.11995e-35	PB	CD3D
CXCR6.1	2.6306e-39	-0.110855	0.042	0.101	5.78705e-35	PB	CXCR6
TTC38.1	5.86378e-39	0.146912	0.126	0.046	1.28997e-34	PB	TTC38
TC2N.1	6.00848e-39	-0.243249	0.433	0.532	1.3218e-34	PB	TC2N
EPHX2.1	8.31478e-39	0.122729	0.122	0.043	1.82917e-34	PB	EPHX2
CD8A.1	1.77375e-38	0.223338	0.886	0.82	3.90207e-34	PB	CD8A
IFITM2.1	1.94075e-38	0.301639	0.773	0.688	4.26946e-34	PB	IFITM2
CD27.1	2.04291e-38	-0.221898	0.468	0.583	4.4942e-34	PB	CD27
LINC00861.1	2.39018e-38	-0.241663	0.454	0.55	5.25816e-34	PB	LINC00861
NFKBIA.1	4.71401e-38	0.269154	0.386	0.273	1.03703e-33	PB	NFKBIA
TSC22D3.1	5.07217e-38	0.231188	0.67	0.551	1.11583e-33	PB	TSC22D3
BTG1.1	6.81994e-38	-0.266886	0.956	0.972	1.50032e-33	PB	BTG1
AL118516.1.1	1.36118e-37	0.135306	0.165	0.075	2.99446e-33	PB	AL118516.1
CD84.1	1.69731e-37	-0.144192	0.142	0.235	3.73391e-33	PB	CD84
SAMD3.1	1.97204e-37	-0.187801	0.313	0.427	4.3383e-33	PB	SAMD3
OST4.1	2.52e-37	-0.201581	0.789	0.822	5.54376e-33	PB	OST4
CLIC1.1	3.3547e-37	-0.173489	0.63	0.756	7.38001e-33	PB	CLIC1
C6orf48.1	4.54838e-37	0.167809	0.28	0.172	1.0006e-32	PB	C6orf48
C12orf75.1	7.80287e-37	-0.187598	0.354	0.473	1.71655e-32	PB	C12orf75
HLA-DRB5.1	1.22179e-36	-0.202387	0.181	0.283	2.68782e-32	PB	HLA-DRB5
STK4.1	1.26834e-36	-0.231227	0.565	0.638	2.79023e-32	PB	STK4
STK17A.1	2.82983e-36	-0.21996	0.567	0.646	6.22534e-32	PB	STK17A
NCF1.1	3.07026e-36	-0.156733	0.171	0.265	6.75427e-32	PB	NCF1
UBL5.1	1.13093e-35	-0.192977	0.693	0.75	2.48793e-31	PB	UBL5
NLRC3.1	1.6684e-35	-0.151229	0.192	0.29	3.67031e-31	PB	NLRC3
PRMT2.1	2.13086e-35	0.17608	0.586	0.468	4.68768e-31	PB	PRMT2
RPS18.1	4.01189e-35	-0.129971	1	1	8.82575e-31	PB	RPS18
WDR74.1	4.10796e-35	0.159896	0.266	0.163	9.0371e-31	PB	WDR74
RPL27.1	4.87294e-35	0.158703	0.982	0.977	1.072e-30	PB	RPL27
SPINT2.1	7.358e-35	0.126321	0.161	0.075	1.61869e-30	PB	SPINT2
IKZF3.1	9.00929e-35	-0.196281	0.328	0.433	1.98195e-30	PB	IKZF3
SET.1	9.59178e-35	-0.217339	0.419	0.515	2.1101e-30	PB	SET
XCL1.1	1.42327e-34	-0.129414	0.058	0.12	3.13105e-30	PB	XCL1
LAIR1.1	1.48299e-34	0.122069	0.163	0.078	3.26242e-30	PB	LAIR1
DAZAP2.1	2.77602e-34	0.175905	0.769	0.661	6.10697e-30	PB	DAZAP2
ARPC1B.1	3.80462e-34	-0.214922	0.553	0.639	8.36978e-30	PB	ARPC1B
CCNI.1	3.96792e-34	-0.188067	0.851	0.88	8.72902e-30	PB	CCNI
C1orf162.1	5.42113e-34	0.152643	0.223	0.126	1.19259e-29	PB	C1orf162
SIT1.1	1.2549e-33	-0.175651	0.321	0.427	2.76066e-29	PB	SIT1
GNAS.1	1.58515e-33	-0.180201	0.331	0.433	3.48717e-29	PB	GNAS
S1PR4.1	1.78086e-33	-0.18157	0.267	0.366	3.91771e-29	PB	S1PR4
ANXA1.1	2.08019e-33	0.316033	0.551	0.473	4.57621e-29	PB	ANXA1
COQ7.1	2.89408e-33	0.103479	0.102	0.035	6.36669e-29	PB	COQ7
KTN1.1	4.10764e-33	-0.181709	0.377	0.479	9.0364e-29	PB	KTN1
MYH9.1	4.52425e-33	-0.228614	0.576	0.652	9.9529e-29	PB	MYH9
GUK1.1	7.08098e-33	-0.190158	0.596	0.68	1.55775e-28	PB	GUK1
CD247.1	7.09908e-33	0.175307	0.532	0.417	1.56173e-28	PB	CD247
OXA1L.1	8.42057e-33	0.147417	0.33	0.221	1.85244e-28	PB	OXA1L
HERPUD1.1	1.01388e-32	-0.196898	0.278	0.377	2.23044e-28	PB	HERPUD1
H2AFX.1	1.2414e-32	0.115635	0.137	0.06	2.73096e-28	PB	H2AFX
FCRL6.1	1.41941e-32	0.166738	0.171	0.088	3.12256e-28	PB	FCRL6
PIM2.1	1.61081e-32	0.158906	0.281	0.179	3.54362e-28	PB	PIM2
FLI1.1	2.41785e-32	0.148916	0.341	0.232	5.31903e-28	PB	FLI1
ACAT2.1	2.86028e-32	-0.11105	0.093	0.165	6.29233e-28	PB	ACAT2
OPTN.1	3.03923e-32	-0.167862	0.293	0.397	6.686e-28	PB	OPTN
SUB1.1	5.19899e-32	-0.193979	0.662	0.717	1.14373e-27	PB	SUB1
LYST.1	6.75494e-32	-0.142244	0.14	0.223	1.48602e-27	PB	LYST
ITGA4.1	6.82869e-32	-0.183628	0.407	0.514	1.50224e-27	PB	ITGA4
RIPOR2.1	7.95407e-32	0.16585	0.609	0.488	1.74982e-27	PB	RIPOR2
GPRIN3.1	8.95504e-32	-0.127168	0.13	0.212	1.97002e-27	PB	GPRIN3
CD44.1	1.26784e-31	-0.213647	0.523	0.602	2.78912e-27	PB	CD44
SH3YL1.1	1.5805e-31	0.139994	0.169	0.088	3.47694e-27	PB	SH3YL1
IDH2.1	2.42813e-31	-0.171934	0.262	0.358	5.34164e-27	PB	IDH2
RASGRP2.1	3.21387e-31	0.149767	0.397	0.285	7.07019e-27	PB	RASGRP2
BLOC1S1.1	3.49513e-31	-0.137037	0.178	0.267	7.68894e-27	PB	BLOC1S1
HNRNPA0.1	4.61244e-31	0.153994	0.576	0.463	1.01469e-26	PB	HNRNPA0
NDFIP1.1	8.44534e-31	0.191566	0.487	0.383	1.85789e-26	PB	NDFIP1
MT-CO2.1	1.54372e-30	0.121172	1	1	3.39603e-26	PB	MT-CO2
ATP2B4.1	2.1788e-30	-0.13813	0.175	0.264	4.79314e-26	PB	ATP2B4
SERTAD1.1	2.91755e-30	0.111977	0.107	0.042	6.41832e-26	PB	SERTAD1
GZMH.1	4.80088e-30	0.713961	0.309	0.245	1.05615e-25	PB	GZMH
YWHAB.1	9.84641e-30	-0.195195	0.778	0.808	2.16611e-25	PB	YWHAB
WNK1.1	1.0233e-29	-0.160734	0.242	0.335	2.25116e-25	PB	WNK1
COX4I1.1	1.02627e-29	0.15036	0.948	0.916	2.25769e-25	PB	COX4I1
PFDN6.1	1.08566e-29	0.109525	0.16	0.081	2.38833e-25	PB	PFDN6
OXNAD1.1	1.09488e-29	0.166422	0.333	0.232	2.40862e-25	PB	OXNAD1
RPL36A.1	1.44836e-29	-0.157337	0.905	0.944	3.18625e-25	PB	RPL36A
MYLIP.1	1.54736e-29	0.117669	0.18	0.097	3.40403e-25	PB	MYLIP
TGFB1.1	1.55661e-29	-0.199536	0.353	0.446	3.42438e-25	PB	TGFB1
CXCR4.1	2.14444e-29	-0.291833	0.482	0.548	4.71755e-25	PB	CXCR4
TOMM7.1	3.66524e-29	0.147273	0.942	0.909	8.06316e-25	PB	TOMM7
TCF7.1	5.388e-29	0.219584	0.492	0.395	1.18531e-24	PB	TCF7
RPS23.1	5.75039e-29	0.127635	1	1	1.26503e-24	PB	RPS23
BRD2.1	5.94378e-29	0.199823	0.469	0.369	1.30757e-24	PB	BRD2
LDHB.1	6.18628e-29	0.195028	0.819	0.768	1.36092e-24	PB	LDHB
LIMS1.1	6.27219e-29	-0.116207	0.118	0.193	1.37982e-24	PB	LIMS1
TRAF1.1	8.49434e-29	-0.12176	0.117	0.19	1.86867e-24	PB	TRAF1
RPLP0.1	9.02744e-29	0.13104	0.997	0.997	1.98595e-24	PB	RPLP0
AP1M1.1	1.17824e-28	0.130358	0.266	0.172	2.59201e-24	PB	AP1M1
APBA2.1	1.62102e-28	0.106723	0.128	0.058	3.56608e-24	PB	APBA2
LAMP1.1	2.72715e-28	0.140198	0.287	0.192	5.99945e-24	PB	LAMP1
CCNH.1	3.29791e-28	0.139483	0.288	0.192	7.25507e-24	PB	CCNH
SMCHD1.1	3.96116e-28	-0.195106	0.388	0.475	8.71416e-24	PB	SMCHD1
JPT1.1	4.47389e-28	-0.140046	0.238	0.331	9.84212e-24	PB	JPT1
GNL3.1	4.84709e-28	0.111621	0.163	0.086	1.06631e-23	PB	GNL3
PRDX6.1	1.0722e-27	0.136768	0.398	0.293	2.35873e-23	PB	PRDX6
SNHG9.1	1.27056e-27	0.153328	0.265	0.176	2.79509e-23	PB	SNHG9
YWHAQ.1	1.36771e-27	0.161398	0.458	0.356	3.00883e-23	PB	YWHAQ
SARAF.1	1.44622e-27	-0.180572	0.926	0.952	3.18155e-23	PB	SARAF
RPS25.1	2.15328e-27	0.115395	1	1	4.737e-23	PB	RPS25
ITM2B.1	2.42424e-27	0.147438	0.888	0.826	5.33308e-23	PB	ITM2B
P2RY8.1	2.54164e-27	-0.177099	0.316	0.405	5.59134e-23	PB	P2RY8
HCLS1.1	3.23084e-27	0.135216	0.642	0.528	7.10752e-23	PB	HCLS1
TMX4.1	3.3902e-27	-0.141953	0.232	0.322	7.4581e-23	PB	TMX4
RNASET2.1	3.86275e-27	-0.177635	0.329	0.418	8.49767e-23	PB	RNASET2
HLA-DQA1.1	4.43315e-27	-0.155421	0.087	0.151	9.75249e-23	PB	HLA-DQA1
EZR.1	4.78428e-27	-0.181587	0.406	0.496	1.05249e-22	PB	EZR
PSMA7.1	5.82446e-27	-0.17407	0.568	0.635	1.28132e-22	PB	PSMA7
TBX21.1	7.43515e-27	0.162092	0.174	0.099	1.63566e-22	PB	TBX21
LENG8.1	8.16146e-27	-0.122497	0.156	0.234	1.79544e-22	PB	LENG8
SLC44A2.1	8.60105e-27	0.137104	0.275	0.184	1.89214e-22	PB	SLC44A2
CCT3.1	8.66729e-27	0.134028	0.369	0.268	1.90672e-22	PB	CCT3
BACH2.1	8.86809e-27	0.104598	0.124	0.057	1.95089e-22	PB	BACH2
MT-ND4L.1	9.91891e-27	0.125168	0.999	0.999	2.18206e-22	PB	MT-ND4L
MT-ATP8.1	1.21717e-26	-0.198207	0.965	0.982	2.67766e-22	PB	MT-ATP8
TMEM123.1	1.65121e-26	0.143185	0.42	0.317	3.6325e-22	PB	TMEM123
ACADVL.1	1.93906e-26	0.119336	0.212	0.129	4.26573e-22	PB	ACADVL
HNRNPDL.1	2.07283e-26	0.152152	0.776	0.684	4.56003e-22	PB	HNRNPDL
PTP4A2.1	2.0763e-26	-0.17381	0.374	0.465	4.56765e-22	PB	PTP4A2
HNRNPLL.1	3.17728e-26	-0.110488	0.104	0.171	6.98971e-22	PB	HNRNPLL
PGK1.1	3.60759e-26	0.126784	0.517	0.404	7.93635e-22	PB	PGK1
ACTB.1	6.28886e-26	0.24196	1	0.999	1.38349e-21	PB	ACTB
LGALS1.1	7.19099e-26	-0.177854	0.309	0.413	1.58195e-21	PB	LGALS1
RIN3.1	7.25727e-26	0.110971	0.187	0.109	1.59653e-21	PB	RIN3
SKP1.1	9.22693e-26	0.141895	0.702	0.601	2.02983e-21	PB	SKP1
Z93241.1.1	9.61834e-26	0.113203	0.124	0.059	2.11594e-21	PB	Z93241.1
CTSW.1	1.44912e-25	0.234979	0.722	0.635	3.18792e-21	PB	CTSW
SLFN5.1	1.45981e-25	-0.193822	0.367	0.452	3.21143e-21	PB	SLFN5
ITM2C.1	1.66588e-25	-0.125076	0.102	0.166	3.66478e-21	PB	ITM2C
JAK1.1	3.74824e-25	-0.169321	0.587	0.654	8.24575e-21	PB	JAK1
LSM5.1	1.21962e-24	0.119632	0.315	0.222	2.68305e-20	PB	LSM5
KLF2.1	1.23832e-24	-0.249474	0.404	0.475	2.72419e-20	PB	KLF2
APEX1.1	1.35968e-24	0.132926	0.352	0.257	2.99117e-20	PB	APEX1
KLF6.1	1.46277e-24	-0.147368	0.488	0.592	3.21796e-20	PB	KLF6
EVL.1	1.46763e-24	0.14092	0.783	0.695	3.22863e-20	PB	EVL
MIF.1	1.63062e-24	-0.15959	0.794	0.824	3.58721e-20	PB	MIF
CDKN1B.1	1.63786e-24	-0.174402	0.326	0.408	3.60312e-20	PB	CDKN1B
PTMA.1	2.25984e-24	-0.117021	0.999	0.999	4.97143e-20	PB	PTMA
CBLB.1	3.04565e-24	-0.152875	0.244	0.328	6.70013e-20	PB	CBLB
LDLRAP1.1	4.02916e-24	0.160083	0.352	0.265	8.86376e-20	PB	LDLRAP1
CD6.1	6.08893e-24	0.129551	0.39	0.291	1.3395e-19	PB	CD6
CD53.1	8.89576e-24	0.138766	0.546	0.441	1.95698e-19	PB	CD53
EOMES.1	9.21495e-24	-0.120841	0.165	0.242	2.0272e-19	PB	EOMES
MYC.1	9.8274e-24	0.154065	0.264	0.18	2.16193e-19	PB	MYC
FCMR.1	9.9246e-24	0.129862	0.483	0.383	2.18331e-19	PB	FCMR
XCL2.1	1.02924e-23	-0.10349	0.077	0.134	2.26422e-19	PB	XCL2
EMB.1	2.52498e-23	-0.160157	0.347	0.433	5.55469e-19	PB	EMB
IL7R.1	2.87303e-23	0.257497	0.697	0.636	6.32038e-19	PB	IL7R
HIST1H1D.1	3.21504e-23	-0.148185	0.149	0.218	7.07276e-19	PB	HIST1H1D
NSG1.1	4.02041e-23	0.104068	0.167	0.096	8.8445e-19	PB	NSG1
AIF1.1	5.02905e-23	0.118639	0.205	0.129	1.10634e-18	PB	AIF1
NACA.1	5.07747e-23	0.114442	0.998	0.997	1.11699e-18	PB	NACA
AKNA.1	5.6332e-23	-0.155017	0.346	0.432	1.23925e-18	PB	AKNA
HNRNPK.1	8.26927e-23	0.129566	0.677	0.573	1.81916e-18	PB	HNRNPK
ITGB7.1	1.11349e-22	0.12927	0.339	0.25	2.44957e-18	PB	ITGB7
ACTG1.1	1.22057e-22	0.188642	0.978	0.972	2.68513e-18	PB	ACTG1
C1QBP.1	1.39487e-22	0.123527	0.411	0.317	3.06856e-18	PB	C1QBP
LEPROTL1.1	1.41323e-22	-0.17403	0.514	0.588	3.10896e-18	PB	LEPROTL1
GRK2.1	2.08839e-22	-0.105037	0.138	0.206	4.59425e-18	PB	GRK2
FOXP1.1	2.13656e-22	0.151922	0.454	0.363	4.70022e-18	PB	FOXP1
ICAM2.1	2.51232e-22	0.109901	0.335	0.243	5.52685e-18	PB	ICAM2
RNASEK.1	2.66779e-22	-0.142237	0.244	0.322	5.86886e-18	PB	RNASEK
AP2B1.1	2.69928e-22	-0.113127	0.188	0.265	5.93814e-18	PB	AP2B1
ZAP70.1	2.84386e-22	0.133756	0.524	0.427	6.25621e-18	PB	ZAP70
HEXIM1.1	3.54488e-22	0.100169	0.135	0.072	7.79839e-18	PB	HEXIM1
FNBP1.1	3.94538e-22	-0.142824	0.411	0.493	8.67945e-18	PB	FNBP1
ARID5B.1	4.69322e-22	-0.11978	0.156	0.227	1.03246e-17	PB	ARID5B
ANXA6.1	5.21024e-22	0.125648	0.56	0.455	1.1462e-17	PB	ANXA6
H1FX.1	5.22052e-22	-0.174959	0.153	0.22	1.14846e-17	PB	H1FX
BRK1.1	6.4945e-22	-0.149182	0.488	0.558	1.42872e-17	PB	BRK1
PSME2.1	6.87062e-22	0.125892	0.546	0.448	1.51147e-17	PB	PSME2
WDR1.1	1.01758e-21	0.131209	0.511	0.413	2.23858e-17	PB	WDR1
GABARAP.1	1.06452e-21	-0.167959	0.675	0.718	2.34183e-17	PB	GABARAP
VASP.1	1.07092e-21	0.119158	0.313	0.226	2.35593e-17	PB	VASP
CHST12.1	1.62222e-21	-0.119906	0.254	0.338	3.56873e-17	PB	CHST12
TRBC2.1	1.78394e-21	-0.188125	0.661	0.716	3.9245e-17	PB	TRBC2
CMTM7.1	1.82629e-21	-0.113892	0.189	0.263	4.01765e-17	PB	CMTM7
LTB.1	2.12736e-21	0.29294	0.68	0.648	4.67997e-17	PB	LTB
C12orf57.1	2.16863e-21	0.14837	0.832	0.758	4.77076e-17	PB	C12orf57
H3F3A.1	2.53021e-21	-0.122791	0.921	0.931	5.56621e-17	PB	H3F3A
VIM.1	3.05147e-21	-0.141038	0.905	0.936	6.71293e-17	PB	VIM
PRF1.1	3.98125e-21	0.377141	0.432	0.384	8.75834e-17	PB	PRF1
NDUFA13.1	4.09696e-21	-0.132393	0.264	0.341	9.0129e-17	PB	NDUFA13
CALM2.1	4.32505e-21	-0.168241	0.595	0.646	9.51469e-17	PB	CALM2
BANF1.1	4.64309e-21	0.116182	0.374	0.284	1.02143e-16	PB	BANF1
CTSA.1	8.08863e-21	0.131384	0.243	0.166	1.77942e-16	PB	CTSA
SDHC.1	9.4184e-21	0.107394	0.295	0.212	2.07195e-16	PB	SDHC
TXN2.1	9.4813e-21	0.110048	0.263	0.184	2.08579e-16	PB	TXN2
DEK.1	9.88495e-21	-0.142635	0.387	0.468	2.17459e-16	PB	DEK
ZEB2.1	1.06552e-20	0.172013	0.186	0.12	2.34403e-16	PB	ZEB2
NMT1.1	1.71137e-20	-0.110245	0.158	0.225	3.76484e-16	PB	NMT1
SNRPG.1	2.32799e-20	-0.138271	0.418	0.492	5.12135e-16	PB	SNRPG
ATP5F1A.1	2.48212e-20	0.119386	0.493	0.398	5.46042e-16	PB	ATP5F1A
ATP5ME.1	2.5743e-20	-0.1461	0.588	0.646	5.6632e-16	PB	ATP5ME
PUF60.1	3.40356e-20	0.104377	0.295	0.213	7.48749e-16	PB	PUF60
PIK3R1.1	3.63175e-20	-0.175662	0.332	0.408	7.98949e-16	PB	PIK3R1
FUNDC2.1	4.1221e-20	0.106077	0.259	0.182	9.06821e-16	PB	FUNDC2
HIST1H1E.1	4.1531e-20	-0.138902	0.154	0.219	9.13641e-16	PB	HIST1H1E
ARMH1.1	4.27181e-20	0.102736	0.168	0.102	9.39756e-16	PB	ARMH1
HCST.1	4.84304e-20	-0.120783	0.89	0.9	1.06542e-15	PB	HCST
TXN.1	5.53321e-20	-0.122449	0.313	0.392	1.21725e-15	PB	TXN
WIPF1.1	7.80027e-20	-0.167523	0.454	0.523	1.71598e-15	PB	WIPF1
BIN2.1	8.03323e-20	0.130882	0.544	0.456	1.76723e-15	PB	BIN2
NELL2.1	8.38557e-20	0.139046	0.272	0.196	1.84474e-15	PB	NELL2
RCSD1.1	8.60547e-20	-0.154315	0.414	0.484	1.89312e-15	PB	RCSD1
SCP2.1	8.70977e-20	0.114111	0.34	0.255	1.91606e-15	PB	SCP2
CMC1.1	9.52333e-20	-0.111433	0.298	0.386	2.09504e-15	PB	CMC1
COX6B1.1	1.62224e-19	-0.144159	0.704	0.729	3.56876e-15	PB	COX6B1
USP11.1	1.62997e-19	0.100476	0.219	0.146	3.58578e-15	PB	USP11
PSME1.1	2.50083e-19	0.136965	0.803	0.725	5.50158e-15	PB	PSME1
SELPLG.1	2.66376e-19	0.118149	0.499	0.408	5.86001e-15	PB	SELPLG
HSPD1.1	2.89551e-19	0.116406	0.351	0.268	6.36984e-15	PB	HSPD1
HLA-B.1	3.3989e-19	0.148592	1	0.998	7.47723e-15	PB	HLA-B
MYL12A.1	3.50629e-19	0.137982	0.965	0.944	7.71348e-15	PB	MYL12A
TUFM.1	6.17739e-19	0.11107	0.432	0.344	1.35896e-14	PB	TUFM
EIF5A.1	6.84861e-19	0.121272	0.549	0.458	1.50663e-14	PB	EIF5A
ATP5PB.1	6.99509e-19	0.113233	0.481	0.393	1.53885e-14	PB	ATP5PB
ATP5MD.1	8.54816e-19	-0.143021	0.573	0.627	1.88051e-14	PB	ATP5MD
MACF1.1	9.30501e-19	-0.131921	0.304	0.382	2.04701e-14	PB	MACF1
LBH.1	1.16612e-18	0.12418	0.536	0.448	2.56534e-14	PB	LBH
ARL6IP1.1	1.19232e-18	-0.110641	0.198	0.267	2.62298e-14	PB	ARL6IP1
VPS51.1	1.22188e-18	0.102356	0.315	0.234	2.68801e-14	PB	VPS51
PRDX2.1	1.27347e-18	0.113475	0.437	0.352	2.80151e-14	PB	PRDX2
AP3S1.1	1.30279e-18	-0.110013	0.193	0.261	2.86601e-14	PB	AP3S1
SELL.1	1.66898e-18	0.189586	0.487	0.418	3.67158e-14	PB	SELL
PAXX.1	1.69087e-18	-0.151595	0.535	0.595	3.71974e-14	PB	PAXX
CYTIP.1	1.7976e-18	0.106481	0.486	0.394	3.95453e-14	PB	CYTIP
PPP1R10.1	2.32396e-18	0.110093	0.231	0.16	5.11249e-14	PB	PPP1R10
FXYD5.1	2.49553e-18	-0.156912	0.865	0.883	5.48991e-14	PB	FXYD5
ENO1.1	2.61532e-18	0.114089	0.578	0.487	5.75345e-14	PB	ENO1
RPS9.1	2.9561e-18	0.111903	0.997	0.997	6.50313e-14	PB	RPS9
ELOVL5.1	3.07942e-18	-0.108925	0.206	0.275	6.77441e-14	PB	ELOVL5
GNG5.1	3.35472e-18	-0.146116	0.469	0.532	7.38005e-14	PB	GNG5
TKT.1	3.96356e-18	-0.133276	0.284	0.352	8.71944e-14	PB	TKT
HMGB2.1	4.16674e-18	-0.125027	0.249	0.319	9.16642e-14	PB	HMGB2
CD55.1	4.71595e-18	0.109653	0.243	0.172	1.03746e-13	PB	CD55
EWSR1.1	4.76485e-18	0.10416	0.403	0.317	1.04822e-13	PB	EWSR1
SF3B1.1	5.5559e-18	0.107344	0.479	0.388	1.22224e-13	PB	SF3B1
AC026979.2.1	6.18762e-18	0.105754	0.243	0.173	1.36121e-13	PB	AC026979.2
ADD3.1	6.34205e-18	0.112164	0.462	0.374	1.39519e-13	PB	ADD3
POLR2G.1	7.61035e-18	0.100084	0.28	0.205	1.6742e-13	PB	POLR2G
ATM.1	8.12401e-18	0.115119	0.495	0.406	1.7872e-13	PB	ATM
ARAP2.1	9.09129e-18	-0.102019	0.174	0.24	1.99999e-13	PB	ARAP2
CDK2AP2.1	9.38066e-18	-0.127526	0.332	0.407	2.06365e-13	PB	CDK2AP2
ERN1.1	9.58374e-18	-0.111006	0.175	0.242	2.10833e-13	PB	ERN1
ORMDL3.1	1.03786e-17	0.101164	0.234	0.164	2.28318e-13	PB	ORMDL3
ARL4C.1	1.22682e-17	-0.154424	0.494	0.563	2.69887e-13	PB	ARL4C
TRABD.1	1.30498e-17	-0.122714	0.271	0.341	2.87084e-13	PB	TRABD
MGAT4A.1	2.32003e-17	0.104963	0.398	0.315	5.10383e-13	PB	MGAT4A
C4orf48.1	2.77893e-17	-0.104118	0.208	0.275	6.11336e-13	PB	C4orf48
ATP5F1D.1	3.12897e-17	-0.135555	0.578	0.629	6.88341e-13	PB	ATP5F1D
KMT2A.1	3.22745e-17	-0.129469	0.257	0.325	7.10006e-13	PB	KMT2A
GLRX.1	4.01318e-17	0.102002	0.309	0.233	8.82859e-13	PB	GLRX
EIF2A.1	4.11361e-17	0.101643	0.256	0.186	9.04954e-13	PB	EIF2A
ANKRD11.1	4.14022e-17	-0.112928	0.228	0.296	9.10806e-13	PB	ANKRD11
NDUFC1.1	4.97634e-17	-0.124802	0.344	0.415	1.09475e-12	PB	NDUFC1
PPIA.1	6.34312e-17	0.114562	0.972	0.95	1.39542e-12	PB	PPIA
HNRNPC.1	7.19292e-17	0.106192	0.552	0.461	1.58237e-12	PB	HNRNPC
ARL6IP5.1	7.88708e-17	0.11255	0.646	0.557	1.73508e-12	PB	ARL6IP5
NDUFA12.1	1.00195e-16	0.10683	0.41	0.331	2.2042e-12	PB	NDUFA12
ZFAS1.1	1.62649e-16	0.115139	0.644	0.562	3.57812e-12	PB	ZFAS1
RPS27L.1	2.27338e-16	-0.157841	0.426	0.486	5.00121e-12	PB	RPS27L
SF3B5.1	2.84873e-16	0.100365	0.411	0.331	6.26692e-12	PB	SF3B5
HADHA.1	3.23292e-16	0.101653	0.366	0.289	7.1121e-12	PB	HADHA
S1PR1.1	3.79838e-16	-0.14271	0.301	0.365	8.35605e-12	PB	S1PR1
NPM1.1	3.87212e-16	0.135254	0.915	0.889	8.51827e-12	PB	NPM1
RPS10.1	4.38426e-16	-0.19867	0.51	0.55	9.64493e-12	PB	RPS10
LCP2.1	4.72767e-16	0.109195	0.491	0.411	1.04004e-11	PB	LCP2
NOP53.1	4.996e-16	0.131654	0.794	0.733	1.09907e-11	PB	NOP53
GSTK1.1	5.50183e-16	-0.138971	0.641	0.684	1.21035e-11	PB	GSTK1
SUMO2.1	5.89542e-16	-0.123696	0.746	0.765	1.29693e-11	PB	SUMO2
NDUFA11.1	8.88776e-16	-0.115062	0.237	0.301	1.95522e-11	PB	NDUFA11
MCUB.1	1.27125e-15	-0.125503	0.415	0.485	2.79662e-11	PB	MCUB
SLC25A6.1	1.64242e-15	0.110664	0.829	0.755	3.61317e-11	PB	SLC25A6
DDX3X.1	2.05872e-15	0.102423	0.326	0.254	4.52899e-11	PB	DDX3X
IL2RG.1	2.30445e-15	-0.122089	0.248	0.311	5.06956e-11	PB	IL2RG
EML4.1	3.39993e-15	-0.139734	0.376	0.438	7.47951e-11	PB	EML4
EIF3H.1	3.57409e-15	0.119422	0.658	0.586	7.86264e-11	PB	EIF3H
CYCS.1	4.29631e-15	0.10773	0.332	0.263	9.45145e-11	PB	CYCS
ST13.1	5.35634e-15	0.114685	0.56	0.487	1.17834e-10	PB	ST13
EEF2.1	5.88964e-15	0.112425	0.941	0.925	1.29566e-10	PB	EEF2
H2AFZ.1	6.68437e-15	-0.129729	0.468	0.527	1.47049e-10	PB	H2AFZ
CREM.1	8.45217e-15	-0.100772	0.072	0.113	1.85939e-10	PB	CREM
ITM2A.1	9.68636e-15	-0.153875	0.311	0.37	2.1309e-10	PB	ITM2A
TUBA1A.1	1.00708e-14	0.128001	0.34	0.272	2.21548e-10	PB	TUBA1A
PLEK.1	1.0099e-14	0.181686	0.32	0.262	2.22167e-10	PB	PLEK
RBM39.1	1.08619e-14	0.101393	0.649	0.573	2.38951e-10	PB	RBM39
HP1BP3.1	1.16e-14	-0.134227	0.427	0.488	2.55188e-10	PB	HP1BP3
TSPO.1	1.38331e-14	-0.12535	0.422	0.484	3.04315e-10	PB	TSPO
HMGB1.1	1.53127e-14	-0.13762	0.813	0.821	3.36865e-10	PB	HMGB1
RSRP1.1	2.26208e-14	0.119918	0.418	0.347	4.97634e-10	PB	RSRP1
HIST1H4C.1	2.5593e-14	-0.154721	0.596	0.648	5.63021e-10	PB	HIST1H4C
VCP.1	2.91149e-14	0.111318	0.417	0.347	6.40499e-10	PB	VCP
SYNE1.1	3.70239e-14	-0.116741	0.316	0.384	8.14488e-10	PB	SYNE1
ALDOA.1	4.36927e-14	-0.142907	0.523	0.565	9.61197e-10	PB	ALDOA
OCIAD2.1	5.78299e-14	-0.115069	0.368	0.431	1.2722e-09	PB	OCIAD2
CAP1.1	6.18329e-14	0.104229	0.627	0.543	1.36026e-09	PB	CAP1
SYNE2.1	7.13489e-14	-0.111476	0.429	0.509	1.56961e-09	PB	SYNE2
RAC2.1	7.51157e-14	0.105277	0.895	0.839	1.65247e-09	PB	RAC2
PCBP1.1	9.40555e-14	0.151674	0.58	0.527	2.06913e-09	PB	PCBP1
PTPRC.1	1.47123e-13	-0.131277	0.883	0.899	3.23656e-09	PB	PTPRC
SRSF9.1	1.94331e-13	-0.121815	0.281	0.339	4.27508e-09	PB	SRSF9
HSPB1.1	2.40488e-13	0.100377	0.438	0.368	5.29049e-09	PB	HSPB1
MRPL41.1	2.78278e-13	-0.103338	0.302	0.363	6.12185e-09	PB	MRPL41
GPX4.1	4.89801e-13	-0.129903	0.547	0.593	1.07751e-08	PB	GPX4
COX8A.1	7.04218e-13	-0.124768	0.546	0.584	1.54921e-08	PB	COX8A
CORO1B.1	7.35835e-13	-0.129399	0.312	0.371	1.61876e-08	PB	CORO1B
MBP.1	1.01515e-12	-0.102221	0.451	0.517	2.23322e-08	PB	MBP
FAM96B.1	1.43766e-12	-0.105587	0.335	0.393	3.16271e-08	PB	FAM96B
IMP3.1	2.60107e-12	-0.104876	0.369	0.427	5.72209e-08	PB	IMP3
TRAPPC1.1	2.61102e-12	-0.118829	0.478	0.527	5.74399e-08	PB	TRAPPC1
PRELID1.1	4.359e-12	-0.112084	0.434	0.488	9.58935e-08	PB	PRELID1
ELOB.1	7.92943e-12	-0.116311	0.667	0.686	1.7444e-07	PB	ELOB
H2AFV.1	1.04329e-11	-0.12452	0.371	0.423	2.29513e-07	PB	H2AFV
VAMP2.1	1.3151e-11	-0.125396	0.399	0.45	2.89309e-07	PB	VAMP2
KMT2E.1	1.78858e-11	-0.129589	0.52	0.558	3.93469e-07	PB	KMT2E
DYNC1H1.1	2.62878e-11	-0.11381	0.274	0.326	5.78305e-07	PB	DYNC1H1
RBX1.1	8.59976e-11	-0.107993	0.382	0.431	1.89186e-06	PB	RBX1
NDUFA3.1	1.13806e-10	-0.119292	0.563	0.593	2.50362e-06	PB	NDUFA3
DOCK8.1	1.2198e-10	-0.105592	0.284	0.335	2.68344e-06	PB	DOCK8
CFL1.1	1.56361e-10	0.121121	0.967	0.949	3.43979e-06	PB	CFL1
RGS10.1	1.57376e-10	0.110704	0.535	0.48	3.46211e-06	PB	RGS10
WASF2.1	1.77814e-10	-0.103307	0.333	0.385	3.91172e-06	PB	WASF2
GZMM.1	2.5954e-10	-0.127723	0.647	0.668	5.70962e-06	PB	GZMM
UQCR10.1	3.88313e-10	-0.109046	0.593	0.619	8.5425e-06	PB	UQCR10
KRT10.1	5.89403e-10	-0.107067	0.461	0.501	1.29663e-05	PB	KRT10
KLRB1.1	9.04124e-10	0.460551	0.2	0.163	1.98898e-05	PB	KLRB1
TRBC1.1	1.34289e-09	-0.146629	0.394	0.438	2.95422e-05	PB	TRBC1
EPB41.1	1.87369e-09	-0.10369	0.333	0.379	4.12192e-05	PB	EPB41
SMDT1.1	4.66982e-09	-0.109512	0.571	0.609	0.000102731	PB	SMDT1
TUBA4A.1	1.80437e-08	-0.101823	0.357	0.399	0.000396942	PB	TUBA4A
EPC1.1	1.9284e-08	-0.107218	0.49	0.523	0.000424228	PB	EPC1
ACAP1.1	4.14961e-08	-0.11336	0.595	0.615	0.000912874	PB	ACAP1
DRAP1.1	8.10029e-08	-0.100799	0.47	0.503	0.00178198	PB	DRAP1
EFHD2.1	3.40939e-07	0.124076	0.223	0.188	0.00750032	PB	EFHD2
